# Supplementary material for: Analysis on the spatiotemporal pattern and driving force of the spatial deviation index of grain and economy in counties in China
Source: PLoS One. 2024 Dec 19;19(12):e0306970. doi: 10.1371/journal.pone.0306970 (PMC11658628; doi:10.1371/journal.pone.0306970)
Supplement: S1 Data — (XLSX) [file pone.0306970.s001.xlsx]

## Sheet: Sheet1
Area	id	number	year	SDIGE	Economic development level	Agricultural mechanisation leve	Population density	Industry Structure	Intensity of energy consumption	Environmental regulation	Fiscal decentralisation	Financial development level	Topographic relief	Provincial border counties	Elevation
3	1	1	2000	0.850934	0.280217	0.71945	5.79598	0.111402	3.09606	0.145072	1.72018	0.225183	4.33523	1	3277
3	1	2	2001	0.832907	0.293667	0.744297	5.74988	0.0985812	3.0496	0.100108	2.67364	0.203405	4.33523	1	3277
3	1	3	2002	0.580633	0.313328	0.32551	5.84571	0.150526	2.94461	0.0927369	2.85687	0.249516	4.33523	1	3277
3	1	4	2003	0.780781	0.348983	0.380764	5.74988	0.1704	2.79061	0.101249	2.86635	0.283156	4.33523	1	3277
3	1	5	2004	0.697672	0.415983	0.373902	5.74988	0.161545	2.44915	0.09012	3.83231	0.247205	4.33523	1	3277
3	1	6	2005	0.74417	0.476267	0.370028	5.74988	0.110582	2.24565	0.0968681	4.48966	0.198348	4.33523	1	3277
3	1	7	2006	0.712146	0.517683	0.374125	5.74988	0.11677	2.17427	0.0902689	4.20974	0.189627	4.33523	1	3277
3	1	8	2007	0.765346	0.524543	0.371927	6.70819	0.133776	1.92611	0.0896956	4.82841	0.200229	4.33523	1	3277
3	1	9	2008	0.786389	0.553716	0.366851	6.4207	0.0695976	1.95943	0.0907037	5.24711	0.184129	4.33523	1	3277
3	1	10	2009	0.80905	0.633043	0.35121	6.70819	0.097195	1.71121	0.0794341	7.35477	0.34843	4.33523	1	3277
3	1	11	2010	0.788815	0.737857	0.360789	6.70819	0.139071	1.56346	0.0873571	9.35203	0.384453	4.33523	1	3277
3	1	12	2011	0.751469	0.788173	1.05315	7.18735	0.121006	1.41474	0.0781024	10.3446	0.399066	4.33523	1	3277
3	1	13	2012	0.64177	0.895362	1.04206	7.66651	0.176158	1.19224	0.0861485	9.24201	0.389242	4.33523	1	3277
3	1	14	2013	0.590797	1.034	1.07143	7.90826	0.192819	1.09309	0.0846622	10.2329	0.399093	4.33523	1	3277
3	1	15	2014	0.802883	1.10209	1.04895	7.90826	0.191716	1.05949	0.0915705	9.59014	0.543457	4.33523	1	3277
3	1	16	2015	0.60988	1.20139	1.74216	7.66651	0.206834	0.990315	0.0981299	9.99293	0.338713	4.33523	1	3277
3	1	17	2016	0.388577	1.36118	2.0496	7.3311	0.202017	0.931726	0.0986882	10.9937	0.426563	4.33523	1	3277
3	1	18	2017	0.670911	1.42236	2.00941	7.37901	0.192199	0.89806	0.113179	10.0818	0.42081	4.33523	1	3277
3	1	19	2018	0.507978	1.47082	1.97001	7.60494	0.198776	0.871676	0.115828	11.3005	0.567596	4.33523	1	3277
3	1	20	2019	0.41374	2.12853	1.93138	7.7037	0.0658335	0.605096	0.127128	10.5626	0.485686	4.33523	1	3277
4	2	1	2000	0.751448	1.05349	1.29266	227.434	0.47434	0.130233	0.0289561	1.24816	0.605918	0.259322	0	175
4	2	2	2001	0.584019	1.18197	1.38528	234.542	0.477349	0.116363	0.0249288	1.35425	0.535992	0.259322	0	175
4	2	3	2002	0.784691	1.29628	1.25803	231.699	0.486571	0.112557	0.0247426	1.32368	0.626152	0.259322	0	175
4	2	4	2003	0.71205	1.41166	1.29288	230.988	0.492788	0.114094	0.0220755	1.31977	0.601457	0.259322	0	175
4	2	5	2004	1.00083	1.56163	1.52181	230.988	0.499368	0.108939	0.0273991	0.998504	0.516349	0.259322	0	175
4	2	6	2005	1.14885	1.46783	1.39677	230.988	0.393065	0.121496	0.0255301	1.0066	0.506629	0.259322	0	175
4	2	7	2006	1.00368	2.15512	1.41573	224.025	0.35273	0.0981445	0.0226666	1.08277	0.398533	0.259322	0	175
4	2	8	2007	0.826791	2.3569	1.36799	237.219	0.339238	0.0955353	0.0222471	2.0688	0.39743	0.259322	0	175
4	2	9	2008	0.903682	2.62495	1.66593	236.542	0.345039	0.090199	0.020836	2.26003	0.325855	0.259322	0	175
4	2	10	2009	1.09462	2.80701	3.37888	236.542	0.317533	0.0920381	0.0258917	1.24929	0.267356	0.259322	0	175
4	2	11	2010	1.15945	3.44701	3.46612	236.542	0.41583	0.08292	0.0221228	1.29563	0.25538	0.259322	0	175
4	2	12	2011	1.31537	3.77906	3.54513	236.542	0.339421	0.0795994	0.0176442	1.44413	0.267529	0.259322	0	175
4	2	13	2012	1.28454	4.19749	3.63012	236.542	0.335546	0.0743843	0.0195938	1.41347	0.270791	0.259322	0	175
4	2	14	2013	1.20921	4.59897	3.79779	236.542	0.31961	0.0705821	0.0164235	1.30345	0.279412	0.259322	0	175
4	2	15	2014	1.32881	4.84658	3.88308	232.463	0.279872	0.0703789	0.0163441	1.22114	0.267757	0.259322	0	175
4	2	16	2015	1.31072	5.20139	3.88581	228.385	0.257222	0.0679964	0.0164372	1.2815	0.242646	0.259322	0	175
4	2	17	2016	1.18839	5.72594	3.97127	227.692	0.26309	0.0632542	0.0213702	1.32798	0.234098	0.259322	0	175
4	2	18	2017	1.19601	6.03345	3.97407	223.083	0.233514	0.0623251	0.019549	1.67322	0.292652	0.259322	0	175
4	2	19	2018	1.23594	5.93815	4.05972	222.064	0.252829	0.0638849	0.0282254	1.43522	0.31511	0.259322	0	175
4	2	20	2019	1.81749	4.27617	4.14549	220.922	0.174481	0.0908355	0.0268778	1.44292	0.513123	0.259322	0	175
3	3	1	2000	0.498467	0.4747	88.4956	6.74855	0.367474	2.0576	0.0581269	2.0082	1.27146	1.12349	0	1028
3	3	2	2001	1.11109	0.4997	147.42	6.74855	0.342245	2.01769	0.0653588	2.54545	1.13692	1.12349	0	1028
3	3	3	2002	1.0894	0.628702	121.359	6.34364	0.238045	1.80657	0.0595506	2.39697	1.22745	1.12349	0	1028
3	3	4	2003	0.930372	0.7043	93.633	6.74855	0.229646	1.63805	0.0279804	4.27732	0.971688	1.12349	0	1028
3	3	5	2004	1.02376	0.73082	90.4159	6.74855	0.157741	1.6953	0.0664426	3.04005	0.836677	1.12349	0	1028
3	3	6	2005	0.898185	0.91564	90.4159	6.74855	0.133546	1.41563	0.0530071	2.75071	0.667795	1.12349	0	1028
3	3	7	2006	1.8104	0.96362	60.6796	6.74855	0.138291	1.41299	0.0642192	2.1576	0.722339	1.12349	0	1028
3	3	8	2007	0.595352	1.0276	5.49632	6.74855	0.133126	1.3872	0.0578613	2.72409	0.750409	1.12349	0	1028
3	3	9	2008	0.659508	1.33287	8.86328	6.34364	0.179376	1.17127	0.0519511	2.56869	0.53642	1.12349	0	1028
3	3	10	2009	2.13387	1.50432	10.0251	6.74855	0.198655	1.01526	0.0613485	6.06324	0.424431	1.12349	0	1028
3	3	11	2010	2.25832	1.8066	12.5094	6.74855	0.236322	0.924503	0.0594093	7.4262	0.681169	1.12349	0	1028
3	3	12	2011	2.49024	2.20915	12.5913	6.47861	0.255859	0.826789	0.056876	11.6206	0.878573	1.12349	0	1028
3	3	13	2012	2.24902	2.5463	15.0414	6.74855	0.267219	0.702613	0.0541083	16.3656	0.790221	1.12349	0	1028
3	3	14	2013	2.52348	2.76334	12.4969	6.74855	0.246463	0.671405	0.069208	14.4484	0.73519	1.12349	0	1028
3	3	15	2014	2.5603	3.02838	12.4502	6.75858	0.246891	0.632663	0.0479291	18.1764	0.858076	1.12349	0	1028
3	3	16	2015	2.42659	3.36208	14.9217	6.74855	0.238293	0.580622	0.044067	15.2783	0.892727	1.12349	0	1028
3	3	17	2016	2.54272	3.80078	13.2042	6.20867	0.241529	0.569457	0.0515137	12.4218	1.75335	1.12349	0	1028
3	3	18	2017	2.88492	2.28059	7.89422	9.13754	0.195413	0.653659	0.0748555	8.1714	2.48445	1.12349	0	1028
3	3	19	2018	2.10419	3.77307	7.29875	6.11419	0.184361	0.593636	0.073876	14.3005	2.43216	1.12349	0	1028
3	3	20	2019	1.52724	4.37379	6.80779	5.97921	0.133325	0.532754	0.075375	15.6014	2.14888	1.12349	0	1028
3	4	1	2000	1.57506	0.251767	1.71321	2.35534	0.121938	7.31879	0.0258519	3.08217	0.426453	4.08032	0	1986
3	4	2	2001	0.918813	0.3301	1.92456	2.35534	0.125518	5.76155	0.0246531	5.0021	0.472281	4.08032	0	1986
3	4	3	2002	0.677329	0.365367	2.14777	2.33936	0.158197	5.45871	0.0226206	4.57661	0.466928	4.08032	0	1986
3	4	4	2003	0.685521	0.3063	1.89466	3.11915	0.179563	5.06162	0.0278823	3.53192	0.45413	4.08032	0	1986
3	4	5	2004	0.409391	0.32635	2.05339	3.14046	0.166079	4.9731	0.0244309	3.63704	0.365405	4.08032	0	1986
3	4	6	2005	0.402759	0.385175	1.51676	3.11915	0.0891802	4.40192	0.0295294	4.82366	0.259038	4.08032	0	1986
3	4	7	2006	0.406324	0.432775	1.49745	3.11915	0.0901161	4.134	0.0235721	5.24699	0.195309	4.08032	0	1986
3	4	8	2007	0.447829	0.5078	1.47536	3.11915	0.0943777	3.743	0.0214378	5.80703	0.162416	4.08032	0	1986
3	4	9	2008	0.507144	0.58078	1.45117	3.21897	0.11511	3.29177	0.02457	7.62449	0.106039	4.08032	0	1986
3	4	10	2009	0.667516	1.241	1.41643	3.14046	0.323529	1.64349	0.0307408	8.78489	0.0846696	4.08032	0	1986
3	4	11	2010	0.583698	1.5769	1.41844	3.14046	0.358567	1.38425	0.0267936	11.855	0.10592	4.08032	0	1986
3	4	12	2011	0.661999	1.96779	2.60213	3.29748	0.376372	1.0953	0.027597	13.654	0.150048	4.08032	0	1986
3	4	13	2012	1.08249	1.46775	2.49439	3.14046	0.270192	1.60396	0.0217937	16.7311	0.317322	4.08032	0	1986
3	4	14	2013	1.21073	1.71562	3.15823	3.14046	0.265005	1.4602	0.0227286	15.9108	0.421814	4.08032	0	1986
3	4	15	2014	1.16661	1.94227	3.04198	3.14046	0.243889	1.33419	0.019199	16.082	0.957074	4.08032	0	1986
3	4	16	2015	1.07569	2.20302	2.90839	3.14046	0.269141	1.19784	0.024589	15.9422	0.998457	4.08032	0	1986
3	4	17	2016	1.19474	1.94324	2.792	3.56442	0.302971	1.21956	0.0212572	15.1469	0.892522	4.08032	0	1986
3	4	18	2017	0.403163	2.03308	2.71493	3.61938	0.315316	1.16396	0.0259508	16.0802	0.917482	4.08032	0	1986
3	4	19	2018	0.343647	2.19889	3.11365	3.61153	0.304867	1.08302	0.026704	17.706	0.744031	4.08032	0	1986
3	4	20	2019	0.213338	2.99588	3.1237	3.60367	0.216215	0.810552	0.0308721	16.6641	0.630001	4.08032	0	1986
3	5	1	2000	0.0959617	1.1737	6.54879	0.293772	0.545795	12.3755	0.0363818	10.2339	0.214535	3.55747	1	2727
3	5	2	2001	0.0606237	1.319	6.10128	0.293229	0.588173	11.3748	0.0279779	9.90389	0.260652	3.55747	1	2727
3	5	3	2002	0.0596294	1.9895	6.25	0.234577	0.563207	9.84728	0.0313333	14.5825	0.189683	3.55747	1	2727
3	5	4	2003	0.0658051	1.9286	6.66667	0.293221	0.594369	8.44003	0.0335907	10.0507	0.150524	3.55747	1	2727
3	5	5	2004	0.0824956	2.1896	7.14286	0.293221	0.619337	7.82777	0.0316189	12.0518	0.133084	3.55747	1	2727
3	5	6	2005	0.0910535	2.551	6.70691	0.320092	0.595845	7.02417	0.0351406	13.5643	0.11223	3.55747	1	2727
3	5	7	2006	0.0875324	2.7381	6.70691	0.320092	0.58946	6.87391	0.0326874	12.0392	0.0873964	3.55747	1	2727
3	5	8	2007	0.119964	3.2446	12.9786	0.320092	0.613419	6.07307	0.0284298	13.5916	0.0850952	3.55747	1	2727
3	5	9	2008	0.103615	5.29975	12.3229	0.256074	0.652507	4.776	0.0318512	17.4397	0.117317	3.55747	1	2727
3	5	10	2009	0.0964785	5.9655	10.6895	0.320092	0.624055	3.52671	0.025148	16.3018	0.191719	3.55747	1	2727
3	5	11	2010	0.11278	6.6707	10.5263	0.320092	0.606668	3.3228	0.0300204	21.0591	0.182215	3.55747	1	2727
3	5	12	2011	0.115619	9.71411	11.5875	0.288083	0.622474	2.61847	0.0326635	27.1953	0.124675	3.55747	1	2727
3	5	13	2012	0.0551579	11.2663	16.7785	0.320092	0.654279	2.06986	0.0349198	31.5731	0.376281	3.55747	1	2727
3	5	14	2013	0.0469867	13.0847	11.1111	0.320092	0.652617	1.84498	0.0265942	31.672	0.384487	3.55747	1	2727
3	5	15	2014	0.0287402	15.0705	15.7895	0.320092	0.670475	1.65421	0.0279291	25.2915	0.384022	3.55747	1	2727
3	5	16	2015	0.039488	14.8538	16.6667	0.320092	0.648016	1.70818	0.0316421	24.4265	0.465928	3.55747	1	2727
3	5	17	2016	0.0581992	16.8277	16.6667	0.28109	0.630508	1.68893	0.0326418	29.575	0.488951	3.55747	1	2727
3	5	18	2017	0.0891462	9.24174	16.6667	0.284179	0.332847	3.08337	0.0327512	26.944	0.828166	3.55747	1	2727
3	5	19	2018	0.104797	9.84851	16.6667	0.290356	0.317955	2.8424	0.0308249	30.0314	0.72575	3.55747	1	2727
3	5	20	2019	0.126282	10.8833	16.6667	0.321797	0.306785	2.617	0.0363027	34.4491	0.634615	3.55747	1	2727
3	6	1	2000	0.695195	0.678443	2.82755	30.7963	0.22091	0.406733	0.0152811	0.641892	0.549696	1.06005	0	1105
3	6	2	2001	0.322945	0.798646	3.01455	29.6964	0.241926	0.372939	0.0133382	1.00783	0.469512	1.06005	0	1105
3	6	3	2002	0.394932	0.859668	2.71719	30.8513	0.232903	0.349569	0.0134155	0.849856	0.681973	1.06005	0	1105
3	6	4	2003	0.360271	0.977646	2.88337	31.3808	0.119693	0.316131	0.0142466	0.905377	0.933345	1.06005	0	1105
3	6	5	2004	0.404443	0.768605	2.71819	31.3462	0.262868	0.426334	0.0130399	1.03075	1.50168	1.06005	0	1105
3	6	6	2005	0.503037	0.911502	2.3669	30.5556	0.266942	0.389759	0.0153697	1.0562	1.2893	1.06005	0	1105
3	6	7	2006	0.307409	1.35448	2.45052	33.3333	0.225442	0.254795	0.0115485	1.22341	0.784074	1.06005	0	1105
3	6	8	2007	0.149049	2.1899	2.97765	25	0.242185	0.224154	0.0117665	1.7089	0.823883	1.06005	0	1105
3	6	9	2008	0.560975	1.26049	3.1395	25.8333	0.231467	0.394791	0.0121014	1.69808	1.34057	1.06005	0	1105
3	6	10	2009	0.686876	2.00615	3.12742	26.6667	0.30974	0.25042	0.01293	2.21529	0.948851	1.06005	0	1105
3	6	11	2010	0.621643	2.2738	3.12798	36.125	0.294025	0.239015	0.010785	2.60105	1.11123	1.06005	0	1105
3	6	12	2011	0.34643	2.88133	3.13438	36.5674	0.339765	0.198601	0.012969	3.52145	1.13313	1.06005	0	1105
3	6	13	2012	0.400518	3.25067	3.37293	36.8623	0.300933	0.186536	0.0121991	3.34762	1.15682	1.06005	0	1105
3	6	14	2013	0.53174	2.85066	3.29838	33.9254	0.260091	0.219583	0.01126	3.58237	1.84108	1.06005	0	1105
3	6	15	2014	0.420297	3.16094	3.25551	33.9254	0.263023	0.204693	0.0114804	3.32733	1.46483	1.06005	0	1105
3	6	16	2015	0.441805	3.27868	3.35588	33.9254	0.219568	0.201239	0.011939	3.65694	1.46731	1.06005	0	1105
3	6	17	2016	0.69184	3.12209	3.4728	34.1316	0.263166	0.214527	0.0116487	4.04437	1.58213	1.06005	0	1105
3	6	18	2017	0.496988	3.37625	3.60082	35.1826	0.29137	0.195641	0.0149596	3.96918	1.89256	1.06005	0	1105
3	6	19	2018	0.400344	3.70696	3.28132	36.6593	0.295096	0.172169	0.0116586	4.88262	1.93571	1.06005	0	1105
3	6	20	2019	0.395772	4.19293	3.39401	38.1361	0.238188	0.149235	0.0164823	4.32736	1.75776	1.06005	0	1105
3	7	1	2000	5.51813	0.132038	1.32904	6.51997	0.148206	5.70412	0.025553	1.0611	1.20652	5.05949	0	1325
3	7	2	2001	4.92064	0.1556	1.29988	6.92747	0.122108	4.70482	0.0240484	1.58284	0.91547	5.05949	0	1325
3	7	3	2002	5.44147	0.171671	1.29874	7.03177	0.132161	4.48806	0.0263995	1.4354	0.713028	5.05949	0	1325
3	7	4	2003	5.87975	0.199559	1.5191	7.03177	0.16563	4.05105	0.027716	1.53249	0.626942	5.05949	0	1325
3	7	5	2004	5.12446	0.225947	1.48482	6.92747	0.178074	3.76469	0.0286716	1.67135	0.774674	5.05949	0	1325
3	7	6	2005	5.10354	0.252217	1.42711	7.4454	0.192647	3.3303	0.0290963	1.8447	0.842353	5.05949	0	1325
3	7	7	2006	5.00706	0.277739	1.9094	7.4454	0.199888	3.17656	0.023662	2.31716	0.814414	5.05949	0	1325
3	7	8	2007	4.87796	0.3318	1.58611	7.4454	0.236304	2.78356	0.0213044	2.50276	0.925641	5.05949	0	1325
3	7	9	2008	5.53437	0.37773	1.61763	7.65222	0.262479	2.44448	0.0274523	3.02473	1.0017	5.05949	0	1325
3	7	10	2009	6.12692	0.399019	1.84363	8.6863	0.224026	2.11781	0.0295984	3.15193	0.881996	5.05949	0	1325
3	7	11	2010	6.37338	0.485	2.02163	8.27267	0.24266	1.9241	0.0276186	4.69683	0.890278	5.05949	0	1325
3	7	12	2011	5.84812	0.598505	2.37216	8.35539	0.275116	1.59542	0.0256449	6.0759	0.780881	5.05949	0	1325
3	7	13	2012	5.83708	0.81436	2.58887	8.27267	0.34109	1.20853	0.0270528	7.18601	0.695251	5.05949	0	1325
3	7	14	2013	5.47079	0.979376	2.97101	8.55746	0.361012	0.992131	0.0246705	6.30408	0.864754	5.05949	0	1325
3	7	15	2014	5.16897	1.1331	3.38409	8.55746	0.348626	0.886127	0.0220872	6.86668	0.70409	5.05949	0	1325
3	7	16	2015	5.38003	1.18605	3.32712	8.96496	0.296358	0.823181	0.026863	7.24134	0.8249	5.05949	0	1325
3	7	17	2016	5.70181	1.24625	3.40038	9.11165	0.349037	0.786728	0.0231637	7.83335	0.925605	5.05949	0	1325
3	7	18	2017	5.16651	1.39201	3.64964	9.63986	0.374515	0.689565	0.0316297	8.12961	1.25514	5.05949	0	1325
3	7	19	2018	3.82461	1.53049	3.32802	9.73551	0.383154	0.62345	0.0285897	10.6393	0.879136	5.05949	0	1325
3	7	20	2019	2.81344	1.88709	3.42356	9.83116	0.298773	0.509505	0.0332913	9.93768	0.737891	5.05949	0	1325
3	8	1	2000	0.259092	1.0756	4.4082	0.27232	0.384994	16.6561	0.0229977	6.11689	0.502603	1.38516	1	1300
3	8	2	2001	0.236614	1.0805	2.02265	0.27232	0.337066	17.116	0.0219923	8.79977	0.703378	1.38516	1	1300
3	8	3	2002	0.262276	1.22208	3.64964	0.326784	0.462666	13.1852	0.0241101	6.65578	0.455131	1.38516	1	1300
3	8	4	2003	0.340909	1.874	3.40136	0.27232	0.529989	10.6958	0.0233908	10.9815	0.515288	1.38516	1	1300
3	8	5	2004	0.27488	2.7506	3.8157	0.265866	0.647659	7.64057	0.0246441	14.0237	0.526358	1.38516	1	1300
3	8	6	2005	0.400995	3.8001	4.34499	0.27232	0.605537	5.80742	0.0266811	19.162	0.301137	1.38516	1	1300
3	8	7	2006	0.333475	3.3966	4.05022	0.40848	0.642731	4.57348	0.0242211	4.97213	0.234656	1.38516	1	1300
3	8	8	2007	0.330851	4.169	4.48229	0.40848	0.648221	3.90966	0.0244285	12.2259	0.201039	1.38516	1	1300
3	8	9	2008	0.320343	6.73523	2.21976	0.354016	0.689526	2.87826	0.0235394	13.8406	0.131307	1.38516	1	1300
3	8	10	2009	0.243542	7.9241	6.58328	0.40848	0.721352	2.20652	0.0216704	17.4093	0.0969406	1.38516	1	1300
3	8	11	2010	0.234758	8.85333	6.5445	0.40848	0.722877	2.08228	0.021146	16.9424	0.100361	1.38516	1	1300
3	8	12	2011	0.21405	13.3599	6.1262	0.3404	0.755773	1.71412	0.0274871	26.1821	0.104549	1.38516	1	1300
3	8	13	2012	0.232537	11.4139	4.19024	0.40848	0.750226	1.70263	0.0280081	19.056	0.114997	1.38516	1	1300
3	8	14	2013	0.250465	11.9872	4.54683	0.40848	0.736312	1.67807	0.021239	20.0258	0.120448	1.38516	1	1300
3	8	15	2014	0.359654	8.9228	3.314	0.402766	0.609674	2.32803	0.0248497	21.2402	0.148421	1.38516	1	1300
3	8	16	2015	0.352825	9.17187	4.8247	0.402766	0.604948	2.3051	0.0228387	19.2126	0.172059	1.38516	1	1300
3	8	17	2016	0.268923	11.6856	4.85673	0.335638	0.595605	2.21331	0.0253118	24.6077	0.17123	1.38516	1	1300
3	8	18	2017	0.380217	6.37134	3.25945	0.361147	0.332303	3.8243	0.0290769	22.791	0.457007	1.38516	1	1300
3	8	19	2018	0.242582	7.27444	3.34701	0.338323	0.344373	3.58872	0.0262205	19.8246	0.328957	1.38516	1	1300
3	8	20	2019	0.214874	7.74486	3.43707	0.336981	0.371978	3.4429	0.0313253	21.2959	0.331992	1.38516	1	1300
3	9	1	2000	0.880531	0.619977	3.83142	1.61667	0.315694	5.73895	0.0251938	2.86487	1.67267	1.31784	1	1150
3	9	2	2001	0.980983	0.666893	4.02874	1.74103	0.335618	5.12848	0.0246382	4.13784	1.5155	1.31784	1	1150
3	9	3	2002	1.01988	0.791928	4.30492	1.7286	0.363551	4.57363	0.0247262	3.67427	2.00698	1.31784	1	1150
3	9	4	2003	0.426931	1.80674	5.07803	1.74103	0.637547	2.11551	0.0263883	3.84591	1.20993	1.31784	1	1150
3	9	5	2004	0.415374	2.51436	4.57471	1.74103	0.684385	1.61416	0.0248567	5.1165	0.966575	1.31784	1	1150
3	9	6	2005	0.407516	3.28579	4.42101	1.74103	0.652537	1.29679	0.0282889	6.5639	0.819246	1.31784	1	1150
3	9	7	2006	0.426206	4.37064	5.75915	1.74103	0.71444	1.04343	0.022371	6.60935	0.787971	1.31784	1	1150
3	9	8	2007	0.39455	5.9042	5.6514	1.74103	0.741718	0.81829	0.0250906	7.32542	1.10515	1.31784	1	1150
3	9	9	2008	0.306401	9.80785	2.99473	1.77834	0.784902	0.500308	0.0245581	8.57951	0.48509	1.31784	1	1150
3	9	10	2009	0.254925	13.6633	5.93194	1.74103	0.816478	0.386528	0.0234955	11.1782	0.492646	1.31784	1	1150
3	9	11	2010	0.257956	17.2133	5.79799	1.74103	0.840485	0.329722	0.0202032	14.6375	0.476195	1.31784	1	1150
3	9	12	2011	0.244355	21.7746	6.12781	1.76591	0.850254	0.269139	0.0248327	17.7912	0.669483	1.31784	1	1150
3	9	13	2012	0.242146	24.8293	6.19666	1.74103	0.851596	0.247638	0.0274251	18.6092	0.716486	1.31784	1	1150
3	9	14	2013	0.299019	25.8105	5.73439	1.74103	0.844433	0.247707	0.0239055	33.6744	0.697134	1.31784	1	1150
3	9	15	2014	0.417134	17.2972	5.91381	1.74103	0.734345	0.381884	0.0268527	19.5042	1.14729	1.31784	1	1150
3	9	16	2015	0.412841	16.843	5.60798	1.86539	0.728622	0.372855	0.0253262	15.8407	1.16842	1.31784	1	1150
3	9	17	2016	0.372302	18.7557	6.11263	1.78705	0.722431	0.356631	0.0269444	15.2352	1.28137	1.31784	1	1150
3	9	18	2017	0.542662	10.2432	5.33149	2.49217	0.648508	0.475477	0.0288918	10.151	1.58264	1.31784	1	1150
3	9	19	2018	0.486898	15.662	5.70422	1.8057	0.65888	0.430947	0.0271884	12.9058	1.54371	1.31784	1	1150
3	9	20	2019	0.42999	16.3542	6.11766	1.81565	0.612782	0.417852	0.0344707	12.1045	1.31522	1.31784	1	1150
3	10	1	2000	0.612824	0.577094	3.26286	16.6205	0.259441	0.863458	0.0853671	1.52374	1.22822	1.78589	0	738
3	10	2	2001	0.464114	0.605126	3.10733	17.5439	0.217649	0.812329	0.0793486	1.97847	0.981004	1.78589	0	738
3	10	3	2002	0.416299	0.659899	2.29244	17.3608	0.211662	0.787537	0.0720176	1.89237	0.683011	1.78589	0	738
3	10	4	2003	0.432116	0.732421	2.63444	17.5455	0.214257	0.734817	0.0754141	1.96533	0.659514	1.78589	0	738
3	10	5	2004	0.385695	0.817784	3.96275	17.5455	0.201919	0.69037	0.0768227	2.14264	0.571602	1.78589	0	738
3	10	6	2005	0.357516	0.897905	2.48131	18.4689	0.185131	0.626595	0.0798661	4.04531	0.501529	1.78589	0	738
3	10	7	2006	0.363237	1.07131	3.06636	17.5455	0.191473	0.598809	0.0758157	4.51338	0.613015	1.78589	0	738
3	10	8	2007	0.342761	1.25821	3.45772	17.5455	0.205718	0.53672	0.0742268	5.32505	0.646085	1.78589	0	738
3	10	9	2008	0.365122	1.38643	3.41324	18.0072	0.211912	0.497265	0.0688831	6.77133	0.641813	1.78589	0	738
3	10	10	2009	0.444448	1.53775	3.09126	18.4689	0.188961	0.462462	0.075783	4.05066	0.685363	1.78589	0	738
3	10	11	2010	0.591519	1.74273	3.05077	17.4201	0.195678	0.448521	0.0796383	4.98736	0.828758	1.78589	0	738
3	10	12	2011	0.499674	2.03836	3.12989	17.2459	0.2089	0.408344	0.0700456	6.23875	0.954271	1.78589	0	738
3	10	13	2012	0.636445	2.26842	3.01235	17.4201	0.199886	0.377487	0.0732788	6.62105	0.992091	1.78589	0	738
3	10	14	2013	0.709577	2.59658	4.80538	17.4201	0.211913	0.345122	0.0731404	7.12881	1.14686	1.78589	0	738
3	10	15	2014	0.742559	2.75846	5.01312	17.4201	0.178437	0.336531	0.071789	6.56055	1.40698	1.78589	0	738
3	10	16	2015	0.962072	3.03958	4.99833	17.4201	0.181033	0.311929	0.0745936	6.44914	1.23204	1.78589	0	738
3	10	17	2016	0.314446	2.74246	5.25928	20.277	0.181699	0.303318	0.0830044	5.86968	1.29562	1.78589	0	738
3	10	18	2017	0.261258	3.12358	5.25762	20.3379	0.185321	0.269372	0.074588	6.31959	1.70835	1.78589	0	738
3	10	19	2018	0.511029	3.53452	12.1669	21.356	0.175773	0.241711	0.091655	4.96256	1.44012	1.78589	0	738
3	10	20	2019	0.577565	4.07745	10.744	21.1435	0.154735	0.215352	0.0841994	7.21566	1.36775	1.78589	0	738
3	11	1	2000	1.18988	0.233341	1.59318	20.3124	0.320974	1.25542	0.042875	0.981398	0.609954	0.55311	0	450
3	11	2	2001	3.19969	0.258562	1.75889	20.3124	0.290292	1.17088	0.0480546	1.4963	0.479989	0.55311	0	450
3	11	3	2002	3.12311	0.295088	1.78576	20.7326	0.298022	1.05132	0.0462737	1.53489	0.429316	0.55311	0	450
3	11	4	2003	2.78922	0.369107	2.02226	21.0128	0.3443	0.864541	0.0330723	1.99045	0.324649	0.55311	0	450
3	11	5	2004	1.9595	0.489	1.98106	20.6115	0.2103	0.687268	0.0502563	2.37853	0.238378	0.55311	0	450
3	11	6	2005	2.2308	0.60706	2.4	20.6115	0.225233	0.579476	0.0444799	2.48531	0.200925	0.55311	0	450
3	11	7	2006	0.786819	0.77537	2.44512	20.6115	0.330096	0.483031	0.0446624	2.75559	0.183005	0.55311	0	450
3	11	8	2007	2.27413	0.992793	2.35481	20.6115	0.332741	0.408179	0.0412706	3.11394	0.252661	0.55311	0	450
3	11	9	2008	2.34049	1.35543	3.17367	20.6115	0.349427	0.311096	0.0361042	3.32216	0.190909	0.55311	0	450
3	11	10	2009	1.9094	1.55648	3.38271	20.6115	0.370326	0.282551	0.040731	3.71127	0.199056	0.55311	0	450
3	11	11	2010	1.87732	1.93503	3.2133	20.6115	0.418726	0.243417	0.0398368	4.187	0.214072	0.55311	0	450
3	11	12	2011	2.17319	2.4663	3.39147	22.6586	0.458904	0.200081	0.0414347	4.83782	0.172147	0.55311	0	450
3	11	13	2012	2.8415	3.05881	3.36389	20.6115	0.499429	0.165378	0.0417279	5.60354	0.218248	0.55311	0	450
3	11	14	2013	2.96245	3.33634	3.39665	20.6115	0.487513	0.15703	0.049966	5.67652	0.297746	0.55311	0	450
3	11	15	2014	3.12352	3.37576	3.61188	20.6115	0.462377	0.160344	0.034942	4.95449	0.357127	0.55311	0	450
3	11	16	2015	3.02305	3.63354	3.97306	20.6115	0.444758	0.151687	0.0372323	5.23233	0.435745	0.55311	0	450
3	11	17	2016	2.9791	3.94227	4.43796	20.4603	0.440534	0.143558	0.0431598	5.20862	0.467748	0.55311	0	450
3	11	18	2017	5.4664	2.56187	4.01619	20.4878	0.262695	0.223767	0.0507755	4.97991	0.940881	0.55311	0	450
3	11	19	2018	5.94325	2.83919	4.18752	20.0824	0.205901	0.20675	0.0519781	5.14842	0.959147	0.55311	0	450
3	11	20	2019	5.75695	3.15933	4.36832	20.1031	0.238084	0.189158	0.0622718	4.98298	0.89838	0.55311	0	450
3	12	1	2000	5.70261	0.349087	2.3996	22.7256	0.100677	0.797587	0.0639673	1.07718	0.957705	0.468918	1	220
3	12	2	2001	4.93675	0.387055	2.90606	22.7256	0.122247	0.75075	0.0616726	1.41297	0.855943	0.468918	1	220
3	12	3	2002	7.05965	0.450994	2.92066	23.1655	0.129931	0.672564	0.0576555	1.57768	0.642582	0.468918	1	220
3	12	4	2003	1.5618	0.362856	3.0349	23.4587	0.268236	0.869486	0.0351184	1.32153	0.758014	0.468918	1	220
3	12	5	2004	4.71624	0.663125	2.65918	26.5274	0.192271	0.512953	0.0703761	1.69713	0.411687	0.468918	1	220
3	12	6	2005	5.52753	0.894325	2.79512	26.5274	0.208611	0.398452	0.0593335	1.72362	0.292329	0.468918	1	220
3	12	7	2006	4.93171	1.09284	5.60933	27.3564	0.235966	0.349714	0.0670603	1.80458	0.230786	0.468918	1	220
3	12	8	2007	5.78086	1.48583	5.64738	27.3564	0.286876	0.272983	0.0616898	2.28675	0.172623	0.468918	1	220
3	12	9	2008	6.00841	1.88218	5.99862	27.4393	0.336437	0.225262	0.0453368	2.62758	0.121544	0.468918	1	220
3	12	10	2009	5.68826	2.29246	5.47478	27.3564	0.369272	0.199072	0.0843993	3.40471	0.133796	0.468918	1	220
3	12	11	2010	6.32082	2.7278	5.24427	27.3564	0.381637	0.182119	0.0740236	3.58967	0.136138	0.468918	1	220
3	12	12	2011	6.3456	3.32433	5.59519	27.2735	0.417806	0.156458	0.0647713	4.34471	0.133587	0.468918	1	220
3	12	13	2012	6.04449	3.91514	6.08915	27.3564	0.439119	0.136141	0.0565915	3.977	0.167028	0.468918	1	220
3	12	14	2013	6.16475	4.41461	6.43875	27.3564	0.450025	0.125976	0.0640811	4.67109	0.190257	0.468918	1	220
3	12	15	2014	6.17359	4.763	6.41343	27.3564	0.450963	0.120584	0.0517927	4.36304	0.289697	0.468918	1	220
3	12	16	2015	6.33694	4.98451	6.69515	26.5274	0.453605	0.121048	0.0495328	4.80641	0.29108	0.468918	1	220
3	12	17	2016	6.40707	5.11689	6.93293	28.9714	0.452339	0.119891	0.058041	4.79388	0.294368	0.468918	1	220
3	12	18	2017	12.2646	3.71391	7.2503	25.4764	0.18766	0.190407	0.067903	5.14593	0.447852	0.468918	1	220
3	12	19	2018	13.5978	3.22161	7.39389	29.0165	0.17667	0.193464	0.0705564	4.67788	0.568743	0.468918	1	220
3	12	20	2019	13.8166	3.02071	7.54033	28.7637	0.144506	0.212044	0.0741316	5.11041	0.665296	0.468918	1	220
3	13	1	2000	2.1669	0.187065	0.829721	12.3831	0.186833	2.55484	0.0174647	2.91081	1.31203	2.39013	0	1300
3	13	2	2001	1.7463	0.239285	0.762035	12.3831	0.133878	2.06185	0.0150302	1.82268	1.02595	2.39013	0	1300
3	13	3	2002	1.81071	0.257074	1.02495	12.5689	0.156613	1.97516	0.0154507	1.66975	0.868528	2.39013	0	1300
3	13	4	2003	1.92172	0.285281	0.975077	13.0023	0.166786	1.78842	0.0164467	1.84267	0.784139	2.39013	0	1300
3	13	5	2004	1.53374	0.3401	1.14642	13.0023	0.206466	1.57314	0.0163802	1.90549	0.699178	2.39013	0	1300
3	13	6	2005	1.26779	0.437705	1.25132	13.0023	0.138732	1.27804	0.0172802	2.19368	1.02618	2.39013	0	1300
3	13	7	2006	1.23802	0.46955	1.18769	13.6214	0.150337	1.19957	0.014716	2.23815	0.503577	2.39013	0	1300
3	13	8	2007	1.16948	0.519874	1.17104	14.2406	0.170484	1.09458	0.0147965	4.72184	0.526072	2.39013	0	1300
3	13	9	2008	1.3518	0.574671	1.13662	14.4883	0.155109	1.00949	0.0143458	5.15755	0.385378	2.39013	0	1300
3	13	10	2009	1.68019	0.637275	1.41097	14.8598	0.145071	0.923327	0.0171811	5.72232	0.567403	2.39013	0	1300
3	13	11	2010	1.52485	0.726204	1.40032	14.857	0.171497	0.860096	0.016084	6.53883	0.864685	2.39013	0	1300
3	13	12	2011	1.30523	0.927988	1.44348	15.5408	0.224948	0.671349	0.0150882	8.13641	0.757248	2.39013	0	1300
3	13	13	2012	1.56102	1.11876	1.22117	15.4789	0.234524	0.581529	0.0146187	4.97256	0.74667	2.39013	0	1300
3	13	14	2013	1.54534	1.32291	1.44203	16.0981	0.247761	0.491084	0.0155946	8.85814	0.766153	2.39013	0	1300
3	13	15	2014	1.51401	1.44271	1.49878	16.7172	0.256485	0.447814	0.0132841	8.34644	0.773481	2.39013	0	1300
3	13	16	2015	1.54162	1.67124	1.67092	16.7172	0.254643	0.393866	0.0149871	9.02269	0.774377	2.39013	0	1300
3	13	17	2016	1.92469	1.59752	1.38154	16.8844	0.22002	0.41617	0.0131362	6.58438	0.953655	2.39013	0	1300
3	13	18	2017	1.85402	1.64891	1.31107	17.4416	0.263166	0.396213	0.0172209	10.3438	1.16024	2.39013	0	1300
3	13	19	2018	1.33479	1.77771	1.27847	17.6769	0.253043	0.36407	0.0165243	7.01989	0.871467	2.39013	0	1300
3	13	20	2019	1.09321	2.2375	1.32383	17.9011	0.205409	0.290701	0.0206892	7.34826	1.55366	2.39013	0	1300
3	14	1	2000	1.55353	0.400338	1.92513	15.8682	0.171189	0.888342	0.014749	0.977496	0.791177	1.06297	0	1046
3	14	2	2001	1.22939	0.44605	2.07774	15.1126	0.182861	0.864254	0.0124733	1.30293	1.02793	1.06297	0	1046
3	14	3	2002	1.36394	0.482088	2.0738	15.4904	0.183055	0.829055	0.0129199	1.34079	0.706763	1.06297	0	1046
3	14	4	2003	1.43513	0.549957	1.9309	15.8682	0.163658	0.749362	0.0134997	1.42851	0.586046	1.06297	0	1046
3	14	5	2004	1.19742	0.598091	2.20757	16.6238	0.165686	0.696477	0.012843	1.50534	0.732923	1.06297	0	1046
3	14	6	2005	1.44348	0.682623	2.01921	16.5925	0.165471	0.638614	0.0146869	1.51919	0.746799	1.06297	0	1046
3	14	7	2006	1.05477	0.764823	1.98681	16.5925	0.161053	0.599746	0.0113975	1.57281	0.62598	1.06297	0	1046
3	14	8	2007	0.466286	0.825378	2.51787	17.3467	0.134621	0.55862	0.0114415	1.63485	0.538925	1.06297	0	1046
3	14	9	2008	1.57898	0.787563	2.72978	17.2713	0.114509	0.609863	0.0114345	2.09245	0.682576	1.06297	0	1046
3	14	10	2009	2.42139	1.01837	3.99037	17.3467	0.127497	0.489035	0.0124226	2.8316	0.64739	1.06297	0	1046
3	14	11	2010	1.95978	1.11067	4.04884	18.8551	0.125538	0.438569	0.00950759	3.11576	0.542929	1.06297	0	1046
3	14	12	2011	1.56289	1.38814	4.24567	19.0814	0.13836	0.365106	0.0123547	3.90081	0.680913	1.06297	0	1046
3	14	13	2012	1.48608	1.71181	4.01616	19.2042	0.14418	0.309179	0.0108089	4.48838	0.54404	1.06297	0	1046
3	14	14	2013	1.70898	1.92528	4.36215	19.2042	0.146261	0.284917	0.0103942	4.48901	0.644897	1.06297	0	1046
3	14	15	2014	2.22213	1.58649	4.37647	19.9723	0.162839	0.343323	0.0109428	4.08283	0.83921	1.06297	0	1046
3	14	16	2015	2.20899	1.75993	4.37612	19.9723	0.161289	0.315202	0.0115129	4.50482	0.778612	1.06297	0	1046
3	14	17	2016	2.72483	1.67806	3.84087	20.2182	0.205287	0.33286	0.0112097	4.58782	0.862704	1.06297	0	1046
3	14	18	2017	1.89492	1.70156	3.86942	20.7789	0.224444	0.323785	0.0143683	5.06143	1.12807	1.06297	0	1046
3	14	19	2018	1.60185	1.8687	4.48467	20.6176	0.242009	0.29828	0.0107013	5.36125	1.1047	1.06297	0	1046
3	14	20	2019	1.92058	2.24127	4.47975	20.4563	0.166206	0.255597	0.0156084	5.79555	1.12539	1.06297	0	1046
4	15	1	2000	0.858404	0.693642	1.25192	139.431	0.304238	0.271891	0.0351855	0.938567	0.537949	0.152356	0	150
4	15	2	2001	0.991456	0.764888	1.3209	142.22	0.31514	0.251189	0.0353651	1.0892	0.490242	0.152356	0	150
4	15	3	2002	1.32374	0.842647	1.24975	139.989	0.319095	0.251777	0.0335506	1.19218	0.509438	0.152356	0	150
4	15	4	2003	1.14646	0.912665	1.24063	142.22	0.31863	0.250407	0.0261084	1.29382	0.412144	0.152356	0	150
4	15	5	2004	1.41071	1.02907	1.64407	145.008	0.328247	0.231107	0.0352358	1.25266	0.359108	0.152356	0	150
4	15	6	2005	1.69131	1.22284	1.82846	145.008	0.33903	0.205872	0.0353446	1.06974	0.236466	0.152356	0	150
4	15	7	2006	1.74652	1.49946	1.87669	145.008	0.348869	0.17729	0.0307058	1.33335	0.179275	0.152356	0	150
4	15	8	2007	1.92179	1.81453	1.86111	145.008	0.343628	0.154046	0.0313664	1.43715	0.147928	0.152356	0	150
4	15	9	2008	2.08235	2.34913	1.96658	144.451	0.346038	0.124823	0.0292984	1.51025	0.0949847	0.152356	0	150
4	15	10	2009	1.95145	2.78123	1.96952	145.008	0.354518	0.114198	0.0370117	1.50038	0.138565	0.152356	0	150
4	15	11	2010	2.12378	3.85075	2.09703	145.008	0.398329	0.0886122	0.0305591	1.88406	0.130928	0.152356	0	150
4	15	12	2011	2.16793	5.1339	2.16124	141.941	0.440936	0.0713666	0.0262232	2.4918	0.117332	0.152356	0	150
4	15	13	2012	2.03482	6.83818	2.61904	136.642	0.49912	0.0576348	0.0255332	4.83674	0.0942894	0.152356	0	150
4	15	14	2013	1.61326	8.34581	2.88022	133.854	0.579057	0.0510674	0.0254162	4.88807	0.10133	0.152356	0	150
4	15	15	2014	2.17084	6.78535	3.20672	131.065	0.48649	0.0662581	0.0238079	4.55364	0.14806	0.152356	0	150
4	15	16	2015	2.19915	6.98236	3.46763	131.065	0.485164	0.0656237	0.0226589	4.10579	0.145145	0.152356	0	150
4	15	17	2016	2.13475	7.05606	3.663	130.312	0.491055	0.0667629	0.0274814	4.38835	0.16265	0.152356	0	150
4	15	18	2017	2.47995	6.55563	3.79288	127.133	0.468493	0.0748599	0.0268322	3.92931	0.0310605	0.152356	0	150
4	15	19	2018	2.81664	5.84515	4.05345	125.739	0.359294	0.0852777	0.0345595	3.51373	0.234943	0.152356	0	150
4	15	20	2019	4.2921	4.05351	4.31389	124.54	0.149776	0.126368	0.0343571	4.67892	0.40584	0.152356	0	150
3	16	1	2000	1.72798	0.191011	0.80784	129.156	0.256218	0.42925	0.0322491	0.712485	1.48344	2.06734	0	190
3	16	2	2001	2.35462	0.211138	0.856169	129.156	0.256986	0.403831	0.0262321	0.918068	1.35796	2.06734	0	190
3	16	3	2002	2.04698	0.230506	0.90955	130.805	0.266585	0.391018	0.0275305	0.949531	1.3153	2.06734	0	190
3	16	4	2003	2.70438	0.25466	1.0005	131.904	0.274966	0.401449	0.0273476	0.965634	1.28158	2.06734	0	190
3	16	5	2004	2.73532	0.27574	1.19484	131.904	0.274421	0.390361	0.0264159	0.974749	1.19189	2.06734	0	190
3	16	6	2005	2.42555	0.340921	1.48957	131.904	0.23662	0.330496	0.0266967	1.07384	0.950954	2.06734	0	190
3	16	7	2006	2.2055	0.377525	1.6638	131.904	0.246352	0.314923	0.0241572	1.28124	0.969158	2.06734	0	190
3	16	8	2007	2.25451	0.436317	1.87025	129.192	0.250101	0.292256	0.0252117	1.54775	1.10298	2.06734	0	190
3	16	9	2008	3.2345	0.477383	2.46133	129.192	0.249753	0.278406	0.0257697	1.79137	1.10936	2.06734	0	190
3	16	10	2009	3.25955	0.576326	2.81328	129.192	0.243753	0.24438	0.0257758	2.08972	1.35391	2.06734	0	190
3	16	11	2010	3.43532	0.692019	3.2177	129.192	0.253366	0.226453	0.0241116	2.51489	1.46004	2.06734	0	190
3	16	12	2011	3.3908	0.87418	3.27456	123.694	0.27706	0.199271	0.0234934	3.36951	1.53335	2.06734	0	190
3	16	13	2012	3.93643	1.00886	3.66374	126.443	0.282477	0.177196	0.0266825	3.3324	1.73566	2.06734	0	190
3	16	14	2013	4.19164	1.18156	3.55924	126.408	0.277098	0.157621	0.0250674	3.3791	2.05684	2.06734	0	190
3	16	15	2014	3.97572	1.42994	3.98252	126.408	0.29633	0.134774	0.0241088	3.17942	2.11782	2.06734	0	190
3	16	16	2015	4.01983	1.52633	4.22671	126.408	0.281333	0.128981	0.0266122	3.61963	2.27201	2.06734	0	190
3	16	17	2016	3.45508	1.63702	4.52794	127.782	0.296418	0.12143	0.029905	3.47518	2.32419	2.06734	0	190
3	16	18	2017	3.16084	1.6457	1.78744	128.14	0.296267	0.122252	0.0304944	3.53699	2.27603	2.06734	0	190
3	16	19	2018	3.35565	1.75392	1.84109	128.662	0.259043	0.115269	0.0312735	3.75786	2.24504	2.06734	0	190
3	16	20	2019	3.00872	2.26528	1.94363	128.909	0.165512	0.0907474	0.0393589	3.8895	1.97753	2.06734	0	190
2	17	1	2000	1.80743	0.427057	0.636213	132.474	0.303523	0.119098	0.0309906	0.695914	0.501313	0.570962	0	81
2	17	2	2001	1.85497	0.451211	0.705159	135.908	0.317584	0.11431	0.0310962	0.91156	0.333396	0.570962	0	81
2	17	3	2002	1.876	0.489583	0.767754	137.339	0.340426	0.112815	0.0287662	0.843038	0.312064	0.570962	0	81
2	17	4	2003	1.65817	0.548974	0.833652	139.485	0.340028	0.10442	0.0257365	0.864092	0.260089	0.570962	0	81
2	17	5	2004	2.32689	0.527979	0.963968	135.908	0.309851	0.119163	0.0247846	1.09676	0.327012	0.570962	0	81
2	17	6	2005	2.14094	0.694395	1.2924	135.908	0.383041	0.0949564	0.0259584	1.28738	0.290673	0.570962	0	81
2	17	7	2006	2.16685	0.788121	1.46972	135.908	0.416183	0.0881544	0.023709	1.46016	0.285322	0.570962	0	81
2	17	8	2007	2.2354	0.92619	1.87319	139.485	0.452884	0.0792049	0.0231591	1.74746	0.251588	0.570962	0	81
2	17	9	2008	2.13032	1.19414	2.14528	139.485	0.487518	0.0649818	0.0232693	2.07005	0.224391	0.570962	0	81
2	17	10	2009	2.12117	1.36813	2.446	139.485	0.52235	0.058935	0.0242218	2.35637	0.326837	0.570962	0	81
2	17	11	2010	1.95222	1.69187	2.68875	139.485	0.555617	0.0518451	0.025812	2.88889	0.264296	0.570962	0	81
2	17	12	2011	1.99074	1.9566	5.28008	142.346	0.554327	0.0461422	0.022832	3.33243	0.341257	0.570962	0	81
2	17	13	2012	1.8981	2.22121	3.27017	143.062	0.557578	0.0415871	0.0214886	3.87364	0.395987	0.570962	0	81
2	17	14	2013	2.05578	2.51937	0.882285	143.062	0.560394	0.0390462	0.0240566	3.70935	0.419787	0.570962	0	81
2	17	15	2014	1.8285	2.72902	0.806959	146.796	0.556476	0.0386879	0.0219859	3.71782	0.391343	0.570962	0	81
2	17	16	2015	1.7173	2.83703	0.760576	150.376	0.531957	0.0370813	0.0287068	3.698	0.436498	0.570962	0	81
2	17	17	2016	1.73819	3.05114	0.660786	153.956	0.488296	0.034327	0.0271397	3.41887	0.495201	0.570962	0	81
2	17	18	2017	1.85051	3.07931	0.60832	157.537	0.422998	0.0337055	0.0264539	3.46118	0.608983	0.570962	0	81
2	17	19	2018	1.8837	3.27572	0.544863	161.117	0.411744	0.0311879	0.0333917	3.55368	0.639048	0.570962	0	81
2	17	20	2019	1.84502	3.39482	0.495384	164.697	0.448258	0.0300206	0.0353982	3.31755	0.740122	0.570962	0	81
1	18	1	2000	1.05816	0.779618	4.04362	783.505	0.352541	0.0611286	0.014059	0.669866	0.272735	0.030944	0	31
1	18	2	2001	1.01655	0.813703	4.15407	804.124	0.347969	0.0594684	0.0140596	0.749356	0.271349	0.030944	0	31
1	18	3	2002	0.810372	0.859939	4.2008	814.433	0.370644	0.0584654	0.0124154	0.848567	0.290783	0.030944	0	31
1	18	4	2003	0.990012	0.934535	4.19245	824.742	0.376254	0.058481	0.0114987	0.804828	0.253115	0.030944	0	31
1	18	5	2004	0.891793	1.09788	4.17067	823.045	0.395078	0.0549462	0.0110056	0.844115	0.212729	0.030944	0	31
1	18	6	2005	1.23132	0.894715	4.15779	823.045	0.411961	0.0705511	0.0106761	0.797337	0.251622	0.030944	0	31
1	18	7	2006	1.28686	0.976655	4.11759	823.045	0.42609	0.067938	0.00955332	0.965823	0.248384	0.030944	0	31
1	18	8	2007	1.52854	1.15079	4.08088	823.045	0.434561	0.0609282	0.00972659	1.14709	0.216486	0.030944	0	31
1	18	9	2008	1.61193	1.29604	4.06139	837.449	0.459809	0.0565975	0.0106954	1.23565	0.177107	0.030944	0	31
1	18	10	2009	1.58836	1.48318	3.14485	843.621	0.451544	0.0517285	0.010553	1.25716	0.257674	0.030944	0	31
1	18	11	2010	1.60087	1.72675	3.16804	843.621	0.465964	0.0490054	0.0105936	1.4979	0.303048	0.030944	0	31
1	18	12	2011	1.62469	2.03437	3.17053	845.679	0.474848	0.0433629	0.00991304	1.78011	0.322654	0.030944	0	31
1	18	13	2012	1.56952	2.26062	3.16916	843.621	0.485833	0.039977	0.0104536	1.80362	0.347679	0.030944	0	31
1	18	14	2013	1.63709	2.31343	3.13041	864.198	0.479941	0.0395328	0.00797929	1.8021	0.385956	0.030944	0	31
1	18	15	2014	1.62274	2.4221	3.15164	864.198	0.478772	0.0389928	0.00842205	1.75834	0.438914	0.030944	0	31
1	18	16	2015	1.55368	2.59883	3.21862	864.198	0.514585	0.0370091	0.0100348	2.16465	0.488443	0.030944	0	31
1	18	17	2016	1.53794	2.90426	2.43049	858.23	0.533778	0.0340733	0.0116394	2.12473	0.519567	0.030944	0	31
1	18	18	2017	1.78014	2.87396	2.49201	784.979	0.403555	0.0385905	0.0125695	2.45802	0.482636	0.030944	0	31
1	18	19	2018	1.94438	2.50911	2.66045	845.679	0.302368	0.0417027	0.015641	2.25379	0.887759	0.030944	0	31
1	18	20	2019	2.03874	2.48621	2.75313	847.737	0.214712	0.043105	0.01547	2.5312	1.10684	0.030944	0	31
2	19	1	2000	1.26629	0.303297	0.563248	191.997	0.393521	0.0973366	0.030614	0.414705	0.34868	0.673434	0	129
2	19	2	2001	1.67414	0.228264	0.628638	192.152	0.259339	0.133512	0.0312605	0.487835	0.538978	0.673434	0	129
2	19	3	2002	1.67874	0.245534	0.653137	193.163	0.267416	0.129276	0.028957	0.602701	0.569806	0.673434	0	129
2	19	4	2003	1.83633	0.271829	0.716675	194.175	0.27702	0.121612	0.0279896	0.591956	0.551947	0.673434	0	129
2	19	5	2004	1.52674	0.341001	0.76427	194.175	0.320732	0.101452	0.0250958	0.683223	0.45499	0.673434	0	129
2	19	6	2005	1.40512	0.397036	0.811843	196.197	0.252936	0.0902257	0.0230677	0.712986	0.39361	0.673434	0	129
2	19	7	2006	1.42984	0.454316	0.859599	196.197	0.27358	0.0830766	0.0230164	0.807731	0.369253	0.673434	0	129
2	19	8	2007	1.44744	0.546484	0.973872	198.22	0.254805	0.0732828	0.0221353	1.04304	0.336381	0.673434	0	129
2	19	9	2008	1.16435	0.644239	1.31761	198.827	0.273056	0.0641594	0.0208015	1.12537	0.275744	0.673434	0	129
2	19	10	2009	1.17954	0.758152	1.22951	200.243	0.328685	0.0562449	0.0222706	1.3522	0.319997	0.673434	0	129
2	19	11	2010	1.1433	0.876281	1.36178	204.288	0.360235	0.0502387	0.0238485	1.42874	0.339701	0.673434	0	129
2	19	12	2011	1.02376	1.09856	1.43704	205.704	0.397117	0.0414631	0.0199956	1.78307	0.327847	0.673434	0	129
2	19	13	2012	0.952937	1.2966	1.54055	206.269	0.416614	0.0356696	0.0209655	1.91953	0.299041	0.673434	0	129
2	19	14	2013	0.940257	1.42218	1.62016	208.291	0.405292	0.0343705	0.0212762	2.08086	0.36445	0.673434	0	129
2	19	15	2014	0.925361	1.58097	1.67635	208.291	0.396415	0.0319284	0.0206606	2.28993	0.377998	0.673434	0	129
2	19	16	2015	0.898793	1.71589	1.73179	206.269	0.370709	0.0302613	0.0248163	2.49618	0.4195	0.673434	0	129
2	19	17	2016	0.843275	2.1478	1.76445	184.793	0.368103	0.0275555	0.0274437	2.99282	0.450398	0.673434	0	129
2	19	18	2017	0.793544	2.48578	1.79667	174.439	0.358691	0.0256304	0.0298541	3.07699	0.514073	0.673434	0	129
2	19	19	2018	0.808576	2.71558	1.82847	173.852	0.337753	0.0237006	0.0343876	3.23622	0.618023	0.673434	0	129
2	19	20	2019	0.812006	2.69661	1.85986	174.115	0.331152	0.0242779	0.0322813	2.99968	0.686801	0.673434	0	129
1	20	1	2000	0.308695	1.33511	0.973021	238.6	0.551431	0.0922923	0.0266391	0.975448	0.314844	0.427886	1	22
1	20	2	2001	0.339931	1.22244	0.964912	238.6	0.513907	0.110739	0.0251447	1.46547	0.379682	0.427886	1	22
1	20	3	2002	0.336476	1.36548	1.01099	238.07	0.517534	0.126029	0.0232242	1.73637	0.437444	0.427886	1	22
1	20	4	2003	0.351249	1.55889	1.0277	238.6	0.52288	0.125589	0.0214889	1.8955	0.547088	0.427886	1	22
1	20	5	2004	0.350367	1.83067	1.01143	238.6	0.528162	0.112416	0.0236479	2.16794	0.499084	0.427886	1	22
1	20	6	2005	0.340669	1.99333	1.03049	238.6	0.491862	0.107971	0.0246303	2.28854	0.523545	0.427886	1	22
1	20	7	2006	0.371853	2.2637	1.19863	243.902	0.50533	0.0979991	0.0266318	2.18643	0.522772	0.427886	1	22
1	20	8	2007	0.343695	2.71111	1.27714	238.6	0.50459	0.089665	0.0219232	2.27879	0.570532	0.427886	1	22
1	20	9	2008	0.346829	3.12967	1.38829	241.251	0.505758	0.08342	0.0226392	2.71481	0.609817	0.427886	1	22
1	20	10	2009	0.345482	3.46783	1.44866	243.902	0.484391	0.0779241	0.0235972	3.28016	0.914468	0.427886	1	22
1	20	11	2010	0.321589	4.13326	1.43037	243.902	0.505023	0.0785468	0.0246757	3.99824	1.0315	0.427886	1	22
1	20	12	2011	0.322811	4.82717	1.51007	243.902	0.487368	0.0750369	0.0222526	4.48682	1.13099	0.427886	1	22
1	20	13	2012	0.316046	5.34783	1.48576	243.902	0.483821	0.0695597	0.0250717	4.60181	1.2251	0.427886	1	22
1	20	14	2013	0.33152	5.77022	1.46223	243.902	0.488566	0.0706393	0.0237757	4.82716	1.31545	0.427886	1	22
1	20	15	2014	0.245707	6.18478	1.47941	243.902	0.482531	0.0685069	0.0204682	5.40618	1.35076	0.427886	1	22
1	20	16	2015	0.231172	6.58783	1.49606	243.902	0.462216	0.0656074	0.0247521	5.61115	1.34686	0.427886	1	22
1	20	17	2016	0.207686	7.08668	1.47344	247.137	0.45091	0.0614395	0.0291348	6.23445	1.30125	0.427886	1	22
1	20	18	2017	0.150507	7.4968	1.10772	257.105	0.447761	0.0567939	0.0310664	5.99625	1.37226	0.427886	1	22
1	20	19	2018	0.158929	8.58986	1.09146	249.576	0.440977	0.0514219	0.0344031	6.78295	1.55933	0.427886	1	22
1	20	20	2019	0.138551	9.94467	0.964392	250.371	0.451101	0.0452008	0.0348823	7.44665	1.61948	0.427886	1	22
3	21	1	2000	2.44471	0.205976	0.398698	120.164	0.372658	0.279461	0.0454934	1.4712	3.76643	1.43971	1	1394
3	21	2	2001	2.46784	0.224014	0.433958	123.095	0.376879	0.259543	0.040893	1.75132	3.82668	1.43971	1	1394
3	21	3	2002	2.14903	0.248479	0.467818	123.681	0.37813	0.245808	0.0399168	1.83142	3.72581	1.43971	1	1394
3	21	4	2003	3.01581	0.247021	0.544662	126.026	0.31902	0.264748	0.0377315	1.81128	4.0004	1.43971	1	1394
3	21	5	2004	2.50679	0.302386	0.58309	126.026	0.368665	0.226993	0.0328826	1.88316	3.15033	1.43971	1	1394
3	21	6	2005	2.55242	0.336395	0.667039	126.026	0.302309	0.213618	0.0337314	2.27578	2.15157	1.43971	1	1394
3	21	7	2006	2.3465	0.422981	0.750419	126.026	0.365517	0.178949	0.0297113	2.31361	1.56725	1.43971	1	1394
3	21	8	2007	2.37097	0.511814	0.857027	126.026	0.39602	0.15651	0.0308765	2.8299	1.94659	1.43971	1	1394
3	21	9	2008	2.16184	0.630671	0.896207	130.129	0.425116	0.127894	0.0303811	3.19389	1.58757	1.43971	1	1394
3	21	10	2009	2.15902	0.696769	0.882859	131.887	0.322505	0.119952	0.0330399	3.67247	2.04077	1.43971	1	1394
3	21	11	2010	1.82242	0.827389	0.874626	134.858	0.355356	0.109534	0.0330099	5.02539	2.36605	1.43971	1	1394
3	21	12	2011	1.27741	0.90343	0.874011	134.818	0.33496	0.106729	0.0295723	5.81561	2.77299	1.43971	1	1394
3	21	13	2012	1.47357	1.15106	1.0692	137.749	0.378558	0.0850284	0.0316741	8.95433	2.6943	1.43971	1	1394
3	21	14	2013	1.52045	1.35553	1.11697	137.79	0.369942	0.0767454	0.0307018	6.96332	2.9565	1.43971	1	1394
3	21	15	2014	1.61505	1.55426	1.19085	137.79	0.340539	0.0699382	0.0301098	6.23193	3.25443	1.43971	1	1394
3	21	16	2015	1.42124	1.83736	1.29241	140.721	0.311967	0.0593006	0.0355973	6.43855	3.36978	1.43971	1	1394
3	21	17	2016	1.35276	2.85362	1.28908	106.42	0.29054	0.051742	0.0367837	8.89115	3.72756	1.43971	1	1394
3	21	18	2017	1.30143	3.26622	1.28824	106.567	0.290678	0.0458845	0.0385697	9.0038	3.46441	1.43971	1	1394
3	21	19	2018	1.32514	3.54775	1.37705	107.007	0.293704	0.0422248	0.0434061	10.7681	3.7009	1.43971	1	1394
3	21	20	2019	1.28869	3.76127	1.37599	107.974	0.366133	0.0401677	0.0464189	11.8702	4.30593	1.43971	1	1394
2	22	1	2000	1.29862	0.427903	0.752587	457.565	0.355695	0.0886596	0.021034	0.635806	0.894851	0.085681	0	54
2	22	2	2001	1.30006	0.472131	0.794393	450.185	0.374812	0.0843726	0.0218604	0.868598	0.873229	0.085681	0	54
2	22	3	2002	1.36967	0.501282	0.779221	460.517	0.383811	0.0817473	0.0198721	0.863276	0.805428	0.085681	0	54
2	22	4	2003	1.4662	0.551587	0.810391	464.945	0.39419	0.0817295	0.0188534	0.887349	0.736012	0.085681	0	54
2	22	5	2004	1.505	0.61413	0.865604	464.945	0.402138	0.0769094	0.0178034	0.849045	0.6656	0.085681	0	54
2	22	6	2005	1.78149	0.638033	0.952793	450.185	0.25946	0.079933	0.0159323	0.911594	0.576069	0.085681	0	54
2	22	7	2006	1.78056	0.713548	1.0707	457.565	0.261835	0.0740967	0.0169859	1.00606	0.546485	0.085681	0	54
2	22	8	2007	1.89796	0.848871	1.1313	457.565	0.274167	0.0685269	0.0156645	1.1231	0.491347	0.085681	0	54
2	22	9	2008	1.77975	1.01733	1.15369	464.207	0.299884	0.0593642	0.0154479	1.27516	0.499553	0.085681	0	54
2	22	10	2009	1.77567	1.16857	1.15916	464.945	0.318562	0.0536113	0.0154794	1.82838	0.522191	0.085681	0	54
2	22	11	2010	1.61501	1.44562	1.07655	472.325	0.353902	0.0464442	0.0153492	1.9898	0.493425	0.085681	0	54
2	22	12	2011	1.43774	1.70394	1.15079	467.897	0.392439	0.0427587	0.0147736	2.37643	0.447951	0.085681	0	54
2	22	13	2012	1.3838	1.98937	1.17132	464.945	0.395197	0.0379693	0.016364	2.4782	0.453209	0.085681	0	54
2	22	14	2013	1.35734	2.29825	1.83619	464.945	0.406111	0.0364248	0.0137901	2.36132	0.513401	0.085681	0	54
2	22	15	2014	1.36332	2.53645	1.17478	457.565	0.410582	0.0346354	0.0153546	2.50053	0.618213	0.085681	0	54
2	22	16	2015	1.30792	2.77774	1.16062	457.565	0.409284	0.0322216	0.0162202	2.38395	0.676867	0.085681	0	54
2	22	17	2016	1.19817	3.23144	0.966332	429.52	0.407156	0.0300948	0.0202346	2.43757	0.664994	0.085681	0	54
2	22	18	2017	1.54037	3.65524	0.96069	431.116	0.41965	0.0269157	0.0212929	2.27604	0.587096	0.085681	0	54
2	22	19	2018	1.58378	3.92738	0.95544	431.559	0.440318	0.0251628	0.0239881	1.95237	0.573322	0.085681	0	54
2	22	20	2019	1.34561	4.46403	0.950542	431.633	0.410325	0.0225815	0.0233196	1.87932	0.641295	0.085681	0	54
3	23	1	2000	0.231373	1.4432	2.52468	189.251	0.621397	0.350423	0.0470202	4.61036	1.24176	2.15573	0	1847
3	23	2	2001	0.216257	1.51615	2.55565	196.821	0.626078	0.332492	0.0398951	5.60528	1.08407	2.15573	0	1847
3	23	3	2002	0.205071	1.61057	1.89396	200.606	0.630975	0.325164	0.0390496	3.80427	0.863109	2.15573	0	1847
3	23	4	2003	0.191731	1.85926	2.52423	204.391	0.663546	0.29385	0.0382635	4.23178	0.922026	2.15573	0	1847
3	23	5	2004	0.128497	2.51704	2.62487	205.636	0.720129	0.229084	0.0347707	4.67454	0.739333	2.15573	0	1847
3	23	6	2005	0.137704	2.77889	2.61663	204.391	0.609356	0.219311	0.035345	4.84018	0.807975	2.15573	0	1847
3	23	7	2006	0.147222	3.11778	2.7108	204.391	0.605013	0.210207	0.0338784	4.79891	0.83901	2.15573	0	1847
3	23	8	2007	0.140129	3.67333	2.34007	207.373	0.633293	0.188005	0.0326049	4.97251	0.652523	2.15573	0	1847
3	23	9	2008	0.161994	4.28609	2.58137	204.301	0.613806	0.171643	0.0332102	5.21963	0.743038	2.15573	0	1847
3	23	10	2009	0.156328	4.48815	2.57321	207.373	0.590279	0.17209	0.0347814	4.96041	0.806156	2.15573	0	1847
3	23	11	2010	0.130851	4.97222	2.56689	207.214	0.569534	0.17806	0.0339801	5.98831	0.936611	2.15573	0	1847
3	23	12	2011	0.132843	6.33094	2.57359	203.689	0.591584	0.154439	0.0330487	7.81363	0.749478	2.15573	0	1847
3	23	13	2012	0.12025	7.89259	2.72807	207.373	0.598311	0.129218	0.0362934	7.47996	0.967574	2.15573	0	1847
3	23	14	2013	0.121712	8.5437	2.87141	207.533	0.570401	0.124595	0.0340354	7.67511	0.963646	2.15573	0	1847
3	23	15	2014	0.106686	9.49815	2.86783	207.533	0.493547	0.115961	0.0344278	6.11293	0.966048	2.15573	0	1847
3	23	16	2015	0.109883	9.63519	3.10945	207.533	0.459735	0.116465	0.0407955	5.85653	0.993639	2.15573	0	1847
3	23	17	2016	0.11329	7.3293	3.24594	286.164	0.40085	0.113739	0.0416478	4.19572	1.05025	2.15573	0	1847
3	23	18	2017	0.0916242	8.41128	3.27365	290.238	0.431473	0.0994811	0.0400527	4.49836	1.08373	2.15573	0	1847
3	23	19	2018	0.0591003	11.2914	3.31067	292.852	0.55779	0.0740187	0.0412316	5.21328	0.834592	2.15573	0	1847
3	23	20	2019	0.0438893	14.7851	3.39603	299.001	0.630337	0.0564416	0.0437657	5.2125	0.6641	2.15573	0	1847
1	24	1	2000	1.1358	0.739125	3.55375	649.087	0.590715	0.12165	0.0139448	0.715747	0.683367	0.028214	0	27
1	24	2	2001	1.07353	0.847597	3.71772	628.803	0.600841	0.115193	0.0142118	0.841384	0.550539	0.028214	0	27
1	24	3	2002	1.00099	0.931984	3.10773	624.746	0.603722	0.114952	0.0127161	0.828912	0.522308	0.028214	0	27
1	24	4	2003	1.05826	1.08011	3.37143	628.803	0.597461	0.106655	0.0118164	0.884049	0.474356	0.028214	0	27
1	24	5	2004	0.90701	1.33737	3.64164	626.263	0.596391	0.0917282	0.0111373	0.989372	0.428456	0.028214	0	27
1	24	6	2005	0.82687	1.61946	3.11579	626.263	0.5861	0.0802028	0.0106482	1.23285	0.334519	0.028214	0	27
1	24	7	2006	0.91196	1.72607	3.05842	646.465	0.594305	0.079538	0.00947395	1.07617	0.301475	0.028214	0	27
1	24	8	2007	1.09566	1.79527	2.99772	646.465	0.556321	0.0856191	0.00981054	1.22012	0.295598	0.028214	0	27
1	24	9	2008	1.15001	2.0179	3.00737	656.566	0.570022	0.0826003	0.0106442	1.53436	0.323374	0.028214	0	27
1	24	10	2009	1.28292	1.88699	3.0124	665.323	0.5871	0.0909577	0.0103128	1.63584	0.458646	0.028214	0	27
1	24	11	2010	1.46915	2.02466	3.00916	665.323	0.550628	0.0916932	0.0106966	1.94171	0.542456	0.028214	0	27
1	24	12	2011	1.52317	2.46298	3.1287	663.306	0.559944	0.0835868	0.00997399	2.33314	0.581911	0.028214	0	27
1	24	13	2012	1.49928	2.70158	3.2495	665.323	0.538486	0.0827772	0.0105491	2.27888	0.692896	0.028214	0	27
1	24	14	2013	1.53099	2.89746	3.23354	665.323	0.544621	0.0863904	0.00799645	2.76045	0.822918	0.028214	0	27
1	24	15	2014	1.49742	3.0059	3.17326	686.869	0.53152	0.0836888	0.00857206	3.32451	0.952425	0.028214	0	27
1	24	16	2015	1.29296	3.05806	3.245	685.484	0.495921	0.0837779	0.00951382	3.00601	1.11211	0.028214	0	27
1	24	17	2016	1.17167	3.55672	2.39562	681.616	0.510787	0.074034	0.0108708	3.18158	1.10351	0.028214	0	27
1	24	18	2017	1.23304	3.93751	2.45806	675.152	0.517299	0.0684491	0.0118944	2.99376	1.09632	0.028214	0	27
1	24	19	2018	1.22014	4.25846	2.58465	679.435	0.505923	0.0630404	0.0148687	3.44779	1.08568	0.028214	0	27
1	24	20	2019	1.30599	4.01878	2.65224	679.435	0.383147	0.0680099	0.0145279	3.43226	1.2869	0.028214	0	27
1	25	1	2000	0.658195	0.718202	2.1052	546.992	0.384799	0.100225	0.0256205	0.833517	0.357565	0.123113	0	67
1	25	2	2001	0.722753	0.663652	2.26412	546.992	0.294788	0.114925	0.0239517	0.848879	0.429457	0.123113	0	67
1	25	3	2002	0.442646	0.697721	2.40993	545.5	0.307473	0.12385	0.0213563	0.717039	0.494577	0.123113	0	67
1	25	4	2003	0.676956	0.724183	2.53361	544.606	0.321336	0.134091	0.0186965	0.705423	0.55353	0.123113	0	67
1	25	5	2004	0.664367	0.861345	2.68908	544.606	0.348923	0.131379	0.018812	0.769974	0.453312	0.123113	0	67
1	25	6	2005	0.895585	0.978662	2.85317	544.606	0.447299	0.12098	0.017787	0.759922	0.458167	0.123113	0	67
1	25	7	2006	0.899571	1.09529	3.01832	544.606	0.497015	0.115755	0.0158963	0.827808	0.480883	0.123113	0	67
1	25	8	2007	0.934313	1.17253	2.78607	544.606	0.508103	0.113438	0.0158949	0.991592	0.550624	0.123113	0	67
1	25	9	2008	0.862907	1.53403	3.54328	543.86	0.504645	0.102174	0.0160743	1.08643	0.50359	0.123113	0	67
1	25	10	2009	0.931247	1.7236	3.64542	549.708	0.498068	0.0949204	0.0159562	1.14215	0.597725	0.123113	0	67
1	25	11	2010	1.02404	1.84176	3.76452	554.907	0.485185	0.0988229	0.0173749	1.39323	0.667456	0.123113	0	67
1	25	12	2011	1.12004	2.07439	3.90649	554.907	0.486188	0.0923347	0.0153199	1.78197	0.685897	0.123113	0	67
1	25	13	2012	1.06725	2.32833	4.03332	554.907	0.475944	0.0840608	0.016218	1.88887	0.755685	0.123113	0	67
1	25	14	2013	0.912881	2.60989	4.35047	554.907	0.45567	0.0802415	0.0160232	2.02245	0.820232	0.123113	0	67
1	25	15	2014	0.82017	2.84705	4.36479	554.907	0.44626	0.0759781	0.0171802	2.07152	0.875551	0.123113	0	67
1	25	16	2015	0.79604	2.98531	4.37936	560.748	0.431173	0.0730573	0.015501	2.00531	0.979403	0.123113	0	67
1	25	17	2016	0.74481	3.18406	3.33186	562.033	0.402096	0.0697033	0.0179356	2.04265	1.03698	0.123113	0	67
1	25	18	2017	0.760841	3.4668	3.38614	566.472	0.397014	0.0644308	0.0197732	2.02354	1.05143	0.123113	0	67
1	25	19	2018	0.71831	3.61427	3.41682	569.977	0.381451	0.0616616	0.0217897	2.03677	1.07734	0.123113	0	67
1	25	20	2019	0.813415	3.26352	3.44806	571.203	0.276211	0.069341	0.0205641	1.9965	1.31325	0.123113	0	67
2	26	1	2000	2.38269	0.3403	0.420168	273.785	0.269931	0.0910043	0.0297195	0.493668	0.360234	0.344415	0	102
2	26	2	2001	2.90588	0.308437	0.461894	273.785	0.171801	0.103669	0.0282131	0.674089	0.416778	0.344415	0	102
2	26	3	2002	2.19704	0.438176	0.453309	272.416	0.173171	0.0765872	0.025481	0.75986	0.309265	0.344415	0	102
2	26	4	2003	2.329	0.485995	0.488238	280.63	0.245175	0.0776643	0.0250342	0.773474	0.276496	0.344415	0	102
2	26	5	2004	2.00668	0.628278	0.486941	273.598	0.274234	0.0656333	0.0228534	0.729384	0.256626	0.344415	0	102
2	26	6	2005	2.1734	0.738923	0.521286	273.598	0.325609	0.0583512	0.0224015	0.873137	0.224628	0.344415	0	102
2	26	7	2006	2.00418	0.885645	0.566202	273.598	0.37379	0.0511381	0.0211768	1.05463	0.198607	0.344415	0	102
2	26	8	2007	2.66251	0.738422	0.607639	280.438	0.372531	0.0626489	0.0211464	1.21676	0.244301	0.344415	0	102
2	26	9	2008	2.55548	0.780124	0.646273	280.438	0.340731	0.061426	0.0204755	1.38892	0.237073	0.344415	0	102
2	26	10	2009	3.51832	0.656798	0.685225	287.278	0.285842	0.073999	0.0211048	1.42705	0.352229	0.344415	0	102
2	26	11	2010	3.23488	0.797895	0.714286	290.934	0.321436	0.0646147	0.022759	1.72767	0.377516	0.344415	0	102
2	26	12	2011	2.9315	1.01809	0.744109	294.118	0.342222	0.0542676	0.020137	2.29598	0.439458	0.344415	0	102
2	26	13	2012	3.0066	1.14912	0.75358	294.118	0.347684	0.0500739	0.0190961	2.45045	0.517139	0.344415	0	102
2	26	14	2013	2.69546	1.36876	0.692281	300.958	0.396261	0.0446253	0.0213333	2.53556	0.526719	0.344415	0	102
2	26	15	2014	2.54072	1.55222	0.704225	307.798	0.402298	0.0398454	0.0206317	2.68169	0.532177	0.344415	0	102
2	26	16	2015	2.45689	1.63077	0.684728	314.637	0.389749	0.0377809	0.0244891	2.60954	0.604864	0.344415	0	102
2	26	17	2016	2.34881	2.11061	0.695604	269.289	0.362799	0.0347718	0.0261752	3.10288	0.653953	0.344415	0	102
2	26	18	2017	2.3672	2.25678	0.626796	271.751	0.367614	0.032665	0.026513	3.01035	0.626683	0.344415	0	102
2	26	19	2018	2.39302	2.37917	0.565945	271.888	0.366274	0.0310832	0.0326572	3.06696	0.632323	0.344415	0	102
2	26	20	2019	2.06618	2.70985	0.511747	273.735	0.320376	0.0276455	0.0333059	2.85825	0.61589	0.344415	0	102
3	27	1	2000	1.09896	0.44141	0.764818	50.8475	0.357052	1.26726	0.0277232	2.07846	0.435679	1.31019	0	1069
3	27	2	2001	0.908431	0.488791	0.851064	50.8475	0.395275	1.19751	0.0256661	2.49235	0.488989	1.31019	0	1069
3	27	3	2002	1.17953	0.478974	1.002	52.2034	0.371804	1.24805	0.0272272	2.19968	0.662224	1.31019	0	1069
3	27	4	2003	1.27123	0.536	0.772201	54.2373	0.434025	1.36846	0.0274686	2.44594	0.739412	1.31019	0	1069
3	27	5	2004	1.16023	0.677562	0.763359	54.2373	0.495166	1.37273	0.0278385	2.69238	0.736943	1.31019	0	1069
3	27	6	2005	1.05404	0.853719	0.94602	54.2373	0.57814	1.18262	0.0266866	4.31708	0.600132	1.31019	0	1069
3	27	7	2006	0.952387	0.995824	0.942934	57.6271	0.619948	1.13674	0.0238985	4.7119	0.478398	1.31019	0	1069
3	27	8	2007	0.191531	3.78282	0.942578	57.6271	0.886263	0.32031	0.0239728	5.14448	0.145262	1.31019	0	1069
3	27	9	2008	0.252232	4.70247	0.927013	57.6271	0.896462	0.282135	0.0258824	4.72249	0.0898489	1.31019	0	1069
3	27	10	2009	0.360959	3.56222	1.06266	61.0169	0.805739	0.373723	0.0265221	4.8864	0.109095	1.31019	0	1069
3	27	11	2010	0.398246	4.01333	1.1857	61.0169	0.807824	0.378844	0.0244099	5.68175	0.120039	1.31019	0	1069
3	27	12	2011	0.303494	4.98737	1.10861	64.4286	0.82939	0.311973	0.0211155	5.78069	0.107767	1.31019	0	1069
3	27	13	2012	0.337463	5.56579	1.10072	64.4286	0.821749	0.287731	0.025528	6.59683	0.120706	1.31019	0	1069
3	27	14	2013	0.365902	5.49053	1.4052	64.4286	0.790452	0.304266	0.02472	6.9277	0.166716	1.31019	0	1069
3	27	15	2014	0.416179	5.60211	1.7054	64.4286	0.772088	0.309335	0.0242164	6.71155	0.207158	1.31019	0	1069
3	27	16	2015	0.459466	4.855	1.69351	67.7966	0.731662	0.346418	0.0248975	6.58212	0.257505	1.31019	0	1069
3	27	17	2016	0.618286	3.89188	1.376	66.8023	0.60992	0.447445	0.0288454	5.37803	0.366171	1.31019	0	1069
3	27	18	2017	0.557336	5.1321	1.36654	60.3255	0.613218	0.38121	0.0280769	6.16813	0.352045	1.31019	0	1069
3	27	19	2018	0.397479	6.03037	1.508	60.2916	0.63477	0.326401	0.0311431	4.83387	0.284183	1.31019	0	1069
3	27	20	2019	0.380469	6.45445	1.49777	60.2238	0.646911	0.310839	0.0342194	5.20948	0.300268	1.31019	0	1069
4	28	1	2000	0.601618	0.562595	1.29277	29.5778	0.349226	0.517336	0.0434129	1.19743	1.23375	0.803882	0	369
4	28	2	2001	0.692127	0.607114	1.29077	29.5778	0.331165	0.494911	0.0455208	1.64632	1.20112	0.803882	0	369
4	28	3	2002	0.543292	0.649447	1.46413	29.1745	0.335812	0.500832	0.0365749	1.74419	1.2045	0.803882	0	369
4	28	4	2003	0.480918	0.680277	1.44045	29.5778	0.317538	0.501214	0.0326012	2.26215	1.16304	0.803882	0	369
4	28	5	2004	0.696768	0.7543	1.38828	29.5778	0.290323	0.474118	0.04261	2.47754	0.993275	0.803882	0	369
4	28	6	2005	0.877808	0.710991	1.60102	29.5778	0.337525	0.527415	0.0375846	2.79349	0.834252	0.803882	0	369
4	28	7	2006	0.933195	0.832714	1.87766	29.5778	0.353723	0.474236	0.0364014	3.12709	0.792699	0.803882	0	369
4	28	8	2007	0.939481	1.05126	2.16492	29.5778	0.341716	0.404454	0.0366181	2.84419	0.755276	0.803882	0	369
4	28	9	2008	1.03983	1.28601	2.1795	29.1745	0.333977	0.357714	0.0356543	3.18741	0.624015	0.803882	0	369
4	28	10	2009	0.705813	1.50016	2.40107	29.5778	0.34988	0.329044	0.0355156	3.45765	0.585369	0.803882	0	369
4	28	11	2010	0.725194	1.83651	2.54264	29.5778	0.330682	0.28943	0.0414025	4.95937	0.520568	0.803882	0	369
4	28	12	2011	0.863246	2.32782	3.18201	28.9056	0.335676	0.247238	0.0392164	5.41411	0.509687	0.803882	0	369
4	28	13	2012	0.898221	2.78679	4.04996	28.2106	0.34924	0.21807	0.0377793	5.53829	0.563159	0.803882	0	369
4	28	14	2013	0.990871	3.09984	4.71213	28.2106	0.35297	0.205124	0.0380826	5.58608	0.613782	0.803882	0	369
4	28	15	2014	0.97708	3.07835	5.16551	28.2106	0.354058	0.213636	0.0328198	4.87104	0.785564	0.803882	0	369
4	28	16	2015	1.08603	3.24997	5.83961	28.2106	0.346086	0.20713	0.0316756	5.05796	0.923234	0.803882	0	369
4	28	17	2016	1.1199	3.44143	5.86829	27.23	0.314543	0.207496	0.0405021	7.31938	1.09919	0.803882	0	369
4	28	18	2017	1.41292	3.12409	6.11567	26.827	0.339984	0.235264	0.0390185	7.54271	1.33513	0.803882	0	369
4	28	19	2018	1.97488	2.59399	6.36551	26.5314	0.124635	0.288416	0.0514453	9.08181	1.26277	0.803882	0	369
4	28	20	2019	3.40496	1.98808	6.61784	26.209	0.315582	0.388155	0.0501713	6.61835	1.77945	0.803882	0	369
1	29	1	2000	0.317881	0.737905	0.356265	351.995	0.512777	0.116692	0.0373884	0.679174	0.274129	1.19043	0	67
1	29	2	2001	0.308113	0.844857	0.350309	343.474	0.522038	0.108056	0.0361789	0.741095	0.248978	1.19043	0	67
1	29	3	2002	0.295201	0.951139	0.345024	344.782	0.519701	0.101333	0.0339615	0.64988	0.265409	1.19043	0	67
1	29	4	2003	0.322685	1.06858	0.358539	346.745	0.531562	0.0985494	0.0319471	0.776515	0.324286	1.19043	0	67
1	29	5	2004	0.287377	1.24804	0.352864	350.016	0.48083	0.0906202	0.030815	0.848287	0.318806	1.19043	0	67
1	29	6	2005	0.310779	1.27411	0.35229	350.016	0.548375	0.0933683	0.0319685	0.986154	0.365622	1.19043	0	67
1	29	7	2006	0.286736	1.47561	0.373701	350.016	0.549116	0.086986	0.029581	1.07844	0.362271	1.19043	0	67
1	29	8	2007	0.214174	1.80234	0.808569	350.016	0.557376	0.0759832	0.0295245	1.25944	0.343116	1.19043	0	67
1	29	9	2008	0.195047	2.23088	0.922662	350.671	0.584445	0.064716	0.0296546	1.24597	0.30201	1.19043	0	67
1	29	10	2009	0.212166	2.30509	1.55377	353.288	0.541796	0.0646278	0.0319101	1.26553	0.358647	1.19043	0	67
1	29	11	2010	0.18528	2.80725	1.55023	356.559	0.596653	0.0590967	0.0342107	1.48669	0.360591	1.19043	0	67
1	29	12	2011	0.172014	3.18871	1.55561	365.064	0.608835	0.0550925	0.0314625	1.82124	0.363226	1.19043	0	67
1	29	13	2012	0.161037	3.13357	1.56548	366.372	0.552741	0.0577609	0.0327151	2.02578	0.442197	1.19043	0	67
1	29	14	2013	0.167289	3.31504	1.55671	376.186	0.556226	0.057934	0.0350262	2.13324	0.525064	1.19043	0	67
1	29	15	2014	0.163109	3.47619	1.53022	385.999	0.552305	0.0556626	0.0336186	2.05876	0.568006	1.19043	0	67
1	29	16	2015	0.161414	3.59347	1.50462	385.999	0.533005	0.0550098	0.0377447	2.35662	0.61504	1.19043	0	67
1	29	17	2016	0.156759	3.8397	1.47987	397.318	0.526192	0.0511021	0.0402843	2.26105	0.666246	1.19043	0	67
1	29	18	2017	0.137192	5.05721	1.45592	333.333	0.520443	0.0469956	0.0408214	2.90225	0.70517	1.19043	0	67
1	29	19	2018	0.117446	5.66218	1.50436	335.296	0.493338	0.0419906	0.0435009	2.56331	0.716057	1.19043	0	67
1	29	20	2019	0.0964977	7.12263	1.55481	335.95	0.515901	0.0339455	0.0440166	2.82959	0.651382	1.19043	0	67
2	30	1	2000	1.14556	0.410181	1.25108	533.579	0.230092	0.0540295	0.0228393	0.528823	0.81293	0.031839	1	38
2	30	2	2001	1.04127	0.449471	1.22208	533.579	0.234759	0.0510984	0.0224984	0.582847	0.781762	0.031839	1	38
2	30	3	2002	0.822094	0.500204	1.22157	531.739	0.24059	0.0509863	0.0210438	0.685677	0.671639	0.031839	1	38
2	30	4	2003	0.849264	0.569552	1.22105	533.579	0.238854	0.0468289	0.0192867	0.717351	0.601302	0.031839	1	38
2	30	5	2004	1.17544	0.659471	1.33276	533.579	0.229994	0.0430084	0.0178238	0.749539	0.489311	0.031839	1	38
2	30	6	2005	1.18006	0.806864	1.42241	542.778	0.216087	0.036129	0.0165954	0.899262	0.383397	0.031839	1	38
2	30	7	2006	1.18942	0.902714	1.5224	542.778	0.217375	0.0342215	0.016602	0.79405	0.342688	0.031839	1	38
2	30	8	2007	1.40245	1.04339	1.61713	551.978	0.227213	0.0314541	0.0159438	1.17705	0.271543	0.031839	1	38
2	30	9	2008	1.36229	1.16991	2.15596	550.138	0.248408	0.0290093	0.0146333	1.32852	0.226699	0.031839	1	38
2	30	10	2009	1.4809	1.41802	2.19394	542.778	0.235533	0.0252036	0.0146453	1.41198	0.24001	0.031839	1	38
2	30	11	2010	1.29188	1.69269	2.03284	551.978	0.274921	0.0221104	0.0150029	1.62878	0.244286	0.031839	1	38
2	30	12	2011	1.21169	1.97344	1.98576	560.258	0.297409	0.0193197	0.0128908	1.59176	0.206446	0.031839	1	38
2	30	13	2012	1.29557	2.11563	1.9963	542.778	0.258256	0.019008	0.0148237	2.18473	0.224869	0.031839	1	38
2	30	14	2013	1.37113	2.25119	2.00657	524.379	0.248794	0.0201032	0.0130338	2.18884	0.248254	0.031839	1	38
2	30	15	2014	1.41266	2.45656	2.05257	505.98	0.246716	0.0197176	0.0153643	2.64908	0.261089	0.031839	1	38
2	30	16	2015	1.34773	2.65364	2.06186	506.446	0.248184	0.0187397	0.0174792	2.72705	0.327683	0.031839	1	38
2	30	17	2016	1.34837	3.01951	2.0709	486.372	0.340653	0.0175081	0.0190398	2.8672	0.310892	0.031839	1	38
2	30	18	2017	1.44189	3.30077	2.07972	488.306	0.316717	0.0162991	0.0198941	2.76301	0.345987	0.031839	1	38
2	30	19	2018	1.38322	3.6317	2.08833	489.411	0.316429	0.0149393	0.0226294	3.0039	0.375757	0.031839	1	38
2	30	20	2019	1.25659	3.96678	2.09672	489.503	0.281597	0.0139318	0.0216705	3.1349	0.380977	0.031839	1	38
1	31	1	2000	0.972683	0.592367	1.50178	538.674	0.46317	0.16274	0.013086	0.492432	0.514148	0.008148	0	7
1	31	2	2001	0.992002	0.615139	1.63855	566.298	0.477433	0.163482	0.0128524	0.550954	0.526671	0.008148	0	7
1	31	3	2002	0.947332	0.701998	1.70782	556.63	0.499217	0.158655	0.0121143	0.625321	0.47681	0.008148	0	7
1	31	4	2003	1.20176	0.695963	1.75291	566.298	0.551662	0.167	0.0109336	0.652031	0.466866	0.008148	0	7
1	31	5	2004	0.98538	0.817098	1.74929	566.298	0.559547	0.150701	0.0109944	0.697056	0.409385	0.008148	0	7
1	31	6	2005	1.31601	0.743724	1.83039	566.298	0.601265	0.173904	0.0109213	0.82128	0.453259	0.008148	0	7
1	31	7	2006	1.38669	0.801712	1.87273	580.11	0.61685	0.169806	0.00953388	0.907459	0.465813	0.008148	0	7
1	31	8	2007	1.47549	0.910762	1.83114	580.11	0.616407	0.157144	0.00970534	0.973303	0.474804	0.008148	0	7
1	31	9	2008	1.58733	0.982608	1.91469	592.541	0.586252	0.147569	0.0106696	1.03573	0.422945	0.008148	0	7
1	31	10	2009	1.79744	1.01573	1.95804	593.923	0.550886	0.148995	0.0105471	1.22022	0.475174	0.008148	0	7
1	31	11	2010	1.83536	1.18174	2.0457	607.735	0.571975	0.139586	0.011175	1.35041	0.484661	0.008148	0	7
1	31	12	2011	1.87878	1.42448	2.00722	613.26	0.609172	0.122389	0.0102168	1.63301	0.53822	0.008148	0	7
1	31	13	2012	1.8142	1.53829	2.03	621.547	0.626745	0.115207	0.0110936	1.63554	0.551167	0.008148	0	7
1	31	14	2013	1.80691	1.65435	2.06305	631.868	0.655321	0.109352	0.00864233	1.6523	0.5565	0.008148	0	7
1	31	15	2014	2.32268	1.35996	2.136	631.001	0.576136	0.137371	0.00849589	1.69296	0.806596	0.008148	0	7
1	31	16	2015	2.66673	1.22496	2.12251	645.604	0.498449	0.152025	0.00965415	2.49192	0.996229	0.008148	0	7
1	31	17	2016	3.01686	1.23674	1.54646	642.857	0.470042	0.154232	0.0110054	1.66689	1.00715	0.008148	0	7
1	31	18	2017	3.68871	1.22467	1.66045	629.121	0.421872	0.161488	0.0126785	1.61875	1.09354	0.008148	0	7
1	31	19	2018	4.02714	1.14901	1.71221	653.402	0.346405	0.155533	0.0154718	1.83953	1.25943	0.008148	0	7
1	31	20	2019	3.76481	1.2999	1.77067	658.537	0.383595	0.139225	0.0167252	2.63429	1.21109	0.008148	0	7
2	32	1	2000	1.46067	0.330238	0.807877	753.836	0.412824	0.303783	0.0153806	0.484748	0.738944	0.158494	1	76
2	32	2	2001	1.58372	0.363271	0.82222	747.165	0.431584	0.290511	0.0151423	0.602932	0.707922	0.158494	1	76
2	32	3	2002	1.46452	0.399724	0.872093	753.169	0.453495	0.278658	0.0141443	0.650645	0.64058	0.158494	1	76
2	32	4	2003	1.33149	0.513211	0.888889	773.71	0.528608	0.279614	0.0125728	0.827494	0.495898	0.158494	1	76
2	32	5	2004	1.03526	0.709739	0.903775	627.085	0.599631	0.21447	0.0127568	0.944109	0.62146	0.158494	1	76
2	32	6	2005	0.809243	1.0313	0.931786	790.349	0.580678	0.153218	0.0116953	1.03724	0.262786	0.158494	1	76
2	32	7	2006	1.09175	1.27839	1.03226	798.669	0.623308	0.129699	0.0108616	1.1333	0.282184	0.158494	1	76
2	32	8	2007	1.21075	1.6181	1.04953	782.03	0.650289	0.110538	0.0106858	1.367	0.244258	0.158494	1	76
2	32	9	2008	1.00326	2.26169	1.08237	780.366	0.679626	0.0829162	0.0122377	1.34646	0.198232	0.158494	1	76
2	32	10	2009	0.993914	2.4192	1.15353	824.313	0.677284	0.0774698	0.0125969	1.52091	0.23743	0.158494	1	76
2	32	11	2010	0.94816	2.83009	1.34701	840.266	0.688979	0.0717345	0.0123152	1.60579	0.256838	0.158494	1	76
2	32	12	2011	0.985699	3.26599	1.40365	845.767	0.661514	0.066314	0.0105908	1.89807	0.219692	0.158494	1	76
2	32	13	2012	1.04135	3.32645	1.46418	871.752	0.652734	0.0647182	0.0111626	1.85825	0.210604	0.158494	1	76
2	32	14	2013	1.08044	3.29605	1.6628	874.271	0.623712	0.0675728	0.010137	1.56115	0.228361	0.158494	1	76
2	32	15	2014	1.18045	3.47417	1.74865	829.841	0.573551	0.0702577	0.011912	1.61835	0.265031	0.158494	1	76
2	32	16	2015	1.2767	3.40236	1.83681	838.223	0.542777	0.072349	0.0121216	1.65121	0.316475	0.158494	1	76
2	32	17	2016	1.20992	3.6711	1.24617	849.036	0.509282	0.0676468	0.0130515	1.84205	0.34338	0.158494	1	76
2	32	18	2017	0.604559	3.94689	1.0076	1929.17	0.529563	0.0634384	0.0137991	1.24015	0.376656	0.158494	1	76
2	32	19	2018	0.919399	3.64062	1.03695	1925.93	0.515873	0.0717745	0.0160479	1.38155	0.541706	0.158494	1	76
2	32	20	2019	3.77081	0.935242	1.06582	1933.6	0.248572	0.284085	0.0160002	1.41469	0.356244	0.158494	1	76
2	33	1	2000	1.55189	0.402346	1.09951	359.82	0.235028	0.0852277	0.0307213	0.672671	0.7073	0.143261	0	35
2	33	2	2001	1.49098	0.44994	0.939909	374.813	0.315535	0.075525	0.0315817	0.807888	0.702814	0.143261	0	35
2	33	3	2002	1.38248	0.509621	0.741162	371.814	0.327568	0.0752625	0.0269955	0.826379	0.703575	0.143261	0	35
2	33	4	2003	1.23385	0.55274	0.617475	374.813	0.336035	0.0831359	0.0249573	0.95968	0.698202	0.143261	0	35
2	33	5	2004	1.61171	0.631856	0.976348	375.375	0.32232	0.0765697	0.0238051	1.17584	0.648971	0.143261	0	35
2	33	6	2005	0.947042	0.962352	1.20467	375.375	0.337303	0.0541235	0.0242762	1.28855	0.43503	0.143261	0	35
2	33	7	2006	1.02422	1.09374	1.43044	396.341	0.362785	0.0505731	0.0230547	1.45168	0.424627	0.143261	0	35
2	33	8	2007	1.04469	1.27567	1.66298	411.585	0.432971	0.0520113	0.0223295	1.83154	0.435032	0.143261	0	35
2	33	9	2008	1.12499	1.49115	1.88473	417.683	0.493103	0.045402	0.0223463	1.8488	0.467416	0.143261	0	35
2	33	10	2009	1.21403	1.60817	1.95003	426.829	0.50971	0.0428224	0.0234648	2.1945	0.670985	0.143261	0	35
2	33	11	2010	1.18699	1.88483	1.96829	421.053	0.518916	0.0389232	0.02444	2.4989	0.701902	0.143261	0	35
2	33	12	2011	1.17404	2.36579	5.75113	430.075	0.535235	0.0321293	0.0213289	3.2567	0.689322	0.143261	0	35
2	33	13	2012	1.29913	2.59796	2.02538	436.09	0.496315	0.0301062	0.0230581	2.93837	0.767021	0.143261	0	35
2	33	14	2013	1.259	2.96843	0.486449	436.09	0.482447	0.0284711	0.0233353	3.41973	0.831345	0.143261	0	35
2	33	15	2014	1.42014	2.76758	0.39102	454.545	0.508241	0.0304968	0.0232391	3.32161	0.988915	0.143261	0	35
2	33	16	2015	1.45125	3.01834	0.30418	450.45	0.503769	0.0284726	0.0264635	3.48974	1.04918	0.143261	0	35
2	33	17	2016	1.44422	3.30135	0.276559	451.128	0.496659	0.0265909	0.0278591	3.40591	1.16965	0.143261	0	35
2	33	18	2017	1.35371	3.78496	0.257432	454.545	0.506621	0.0235924	0.0271279	3.60995	1.06854	0.143261	0	35
2	33	19	2018	1.38549	4.00624	0.227583	454.545	0.478029	0.0224774	0.0377075	4.07294	1.22599	0.143261	0	35
2	33	20	2019	2.02167	2.78867	0.204834	454.545	0.366916	0.0328517	0.0336987	4.36829	2.07722	0.143261	0	35
2	34	1	2000	1.63839	0.256045	0.284803	138.947	0.162128	0.194835	0.0376685	0.757445	0.562791	0.512544	0	478
2	34	2	2001	1.74159	0.252082	0.282951	143.158	0.16065	0.200093	0.0335988	1.04093	0.586748	0.512544	0	478
2	34	3	2002	1.74424	0.263874	0.281773	143.579	0.153888	0.212747	0.0319713	1.05904	0.504984	0.512544	0	478
2	34	4	2003	1.79718	0.2756	0.346623	147.368	0.153359	0.209908	0.03066	1.05853	0.514027	0.512544	0	478
2	34	5	2004	1.95688	0.313809	0.412754	147.368	0.166708	0.194207	0.0280881	1.11572	0.472736	0.512544	0	478
2	34	6	2005	1.65653	0.40762	0.538822	147.368	0.17742	0.156314	0.0279856	1.20723	0.355766	0.512544	0	478
2	34	7	2006	1.54401	0.467594	0.530926	147.368	0.206571	0.144158	0.0262651	1.38673	0.376511	0.512544	0	478
2	34	8	2007	1.54945	0.535925	0.594534	151.579	0.253217	0.128307	0.0282961	1.49273	0.370103	0.512544	0	478
2	34	9	2008	1.44295	0.652129	0.721137	153.263	0.265424	0.107743	0.0258598	1.68841	0.323071	0.512544	0	478
2	34	10	2009	1.47612	0.713005	0.844063	155.789	0.247946	0.101021	0.0279714	2.12349	0.471453	0.512544	0	478
2	34	11	2010	1.47499	0.799416	1.03098	155.789	0.240415	0.0960588	0.0303967	2.11755	0.566434	0.512544	0	478
2	34	12	2011	1.33965	0.938553	1.66194	159.158	0.251124	0.0832755	0.0275465	2.55639	0.620944	0.512544	0	478
2	34	13	2012	1.35571	1.04995	1.33325	160	0.247871	0.0755062	0.0243503	2.94973	0.682875	0.512544	0	478
2	34	14	2013	1.31507	1.17033	0.483763	160	0.244157	0.0711801	0.027126	2.98516	0.744418	0.512544	0	478
2	34	15	2014	1.25788	1.25145	0.429829	236.938	0.243637	0.0670044	0.0274207	2.9465	0.866154	0.512544	0	478
2	34	16	2015	1.19863	1.34359	0.393289	165.957	0.230519	0.0635841	0.0324814	3.31601	1.07513	0.512544	0	478
2	34	17	2016	1.43367	1.49118	0.338675	164.211	0.220761	0.0585529	0.0347849	3.30949	1.05622	0.512544	0	478
2	34	18	2017	1.58049	1.71246	0.297379	165.957	0.22285	0.0521166	0.0315313	3.40816	1.21196	0.512544	0	478
2	34	19	2018	1.7757	1.89803	0.270361	165.957	0.225368	0.0474659	0.0362851	3.68501	1.46059	0.512544	0	478
2	34	20	2019	1.71658	2.25077	0.248735	165.957	0.255807	0.0407905	0.0424431	3.9688	1.49463	0.512544	0	478
3	35	1	2000	3.03646	0.209223	0.39807	568.773	0.165477	0.0746566	0.0218019	0.34598	0.608158	0.370123	1	336
3	35	2	2001	2.40513	0.223441	0.403176	568.773	0.17753	0.0736416	0.0225465	0.517836	0.634375	0.370123	1	336
3	35	3	2002	2.81608	0.247176	0.383704	569.517	0.185556	0.071548	0.0189018	0.468395	0.56552	0.370123	1	336
3	35	4	2003	2.93988	0.297016	0.399437	568.773	0.217402	0.0628109	0.0178562	0.505525	0.526779	0.370123	1	336
3	35	5	2004	2.54728	0.369523	0.412404	568.773	0.219874	0.053695	0.0173931	0.599123	0.425932	0.370123	1	336
3	35	6	2005	2.5674	0.41086	0.439381	572.491	0.222128	0.0505566	0.016971	0.654864	0.399877	0.370123	1	336
3	35	7	2006	2.32434	0.468698	0.465367	572.491	0.258911	0.0477967	0.0154224	0.805325	0.41323	0.370123	1	336
3	35	8	2007	2.41257	0.566304	0.504029	579.926	0.288102	0.0410001	0.0172771	1.00393	0.370626	0.370123	1	336
3	35	9	2008	2.28991	0.692978	0.529293	587.361	0.325198	0.034017	0.0161676	1.16038	0.35897	0.370123	1	336
3	35	10	2009	2.26819	0.771895	0.567397	594.796	0.378088	0.0321889	0.0161994	1.13384	0.398555	0.370123	1	336
3	35	11	2010	2.17454	0.925044	0.592333	594.796	0.397221	0.0287173	0.0148691	1.30322	0.402931	0.370123	1	336
3	35	12	2011	1.95306	1.15526	0.629584	597.398	0.418711	0.0252918	0.0155227	1.77054	0.367647	0.370123	1	336
3	35	13	2012	1.75195	1.34639	0.717752	602.23	0.42691	0.024275	0.017412	1.75522	0.37228	0.370123	1	336
3	35	14	2013	1.70994	1.48653	0.893756	605.948	0.430647	0.0261573	0.0152008	1.72773	0.434717	0.370123	1	336
3	35	15	2014	1.66114	1.6188	1.05753	605.948	0.435944	0.0249579	0.0190546	1.76594	0.444339	0.370123	1	336
3	35	16	2015	1.6418	1.74287	1.24089	598.513	0.431856	0.0239508	0.0206089	1.77923	0.46559	0.370123	1	336
3	35	17	2016	1.658	2.70306	0.965718	418.662	0.436631	0.0225106	0.0214885	2.63384	0.444071	0.370123	1	336
3	35	18	2017	1.65925	2.91522	0.959078	417.881	0.396438	0.0212068	0.0237633	2.03095	0.464331	0.370123	1	336
3	35	19	2018	1.70649	3.15082	0.940273	407.063	0.388198	0.0202243	0.0289003	2.02989	0.499835	0.370123	1	336
3	35	20	2019	2.35769	2.33814	0.921836	401.115	0.22384	0.0282557	0.0307002	1.80304	0.775467	0.370123	1	336
2	36	1	2000	2.82055	0.390462	2.17988	40.8372	0.334795	1.25043	0.0188943	1.30076	0.841374	1.10507	0	862
2	36	2	2001	2.66074	0.422762	2.19241	40.8372	0.347713	1.19452	0.0198822	1.73113	0.699654	1.10507	0	862
2	36	3	2002	2.49919	0.515718	2.62077	39.8162	0.399319	1.09089	0.0188673	1.78334	0.663153	1.10507	0	862
2	36	4	2003	2.59902	0.627425	3.48675	40.8372	0.483265	0.913972	0.0176661	1.94992	0.67538	1.10507	0	862
2	36	5	2004	2.16458	0.865387	3.46156	40.8372	0.495226	0.693419	0.0196355	2.35121	0.453944	1.10507	0	862
2	36	6	2005	1.67712	1.15426	3.86084	40.8372	0.591525	0.551788	0.017915	2.97875	0.328251	1.10507	0	862
2	36	7	2006	1.61182	1.42546	4.07061	40.8372	0.631725	0.489335	0.016726	3.0782	0.290572	1.10507	0	862
2	36	8	2007	1.36338	1.90115	4.27991	40.8372	0.703456	0.386374	0.0174241	4.03952	0.247337	1.10507	0	862
2	36	9	2008	0.954584	2.9397	4.26621	41.8581	0.793968	0.25295	0.0205702	4.10292	0.18855	1.10507	0	862
2	36	10	2009	0.829421	3.76742	5.1116	40.8372	0.780198	0.210203	0.0229122	4.83769	0.174708	1.10507	0	862
2	36	11	2010	1.04683	5.08481	5.53215	40.8372	0.809934	0.165607	0.0210852	5.8497	0.166702	1.10507	0	862
2	36	12	2011	1.03856	5.75256	5.52228	43.3895	0.824353	0.14331	0.0178663	6.46457	0.178742	1.10507	0	862
2	36	13	2012	1.10654	6.39184	5.93271	40.8372	0.817067	0.140879	0.0187707	7.19372	0.214361	1.10507	0	862
2	36	14	2013	1.35044	6.0334	6.34921	40.8372	0.795134	0.156388	0.0191691	7.16523	0.242046	1.10507	0	862
2	36	15	2014	1.97904	5.78356	6.26881	40.8372	0.766253	0.168994	0.0224134	6.95089	0.251201	1.10507	0	862
2	36	16	2015	2.25677	5.26571	6.27799	40.8372	0.725073	0.188956	0.0234875	5.58937	0.365941	1.10507	0	862
2	36	17	2016	2.50319	5.04199	2.90541	43.3384	0.687547	0.189787	0.0238764	5.13125	0.419086	1.10507	0	862
2	36	18	2017	2.4839	5.43826	2.51921	43.4916	0.680966	0.177845	0.022702	5.13722	0.580019	1.10507	0	862
2	36	19	2018	2.03988	7.38013	2.54874	43.6735	0.739136	0.131061	0.0259189	5.97646	0.406476	1.10507	0	862
2	36	20	2019	1.38508	7.45011	3.00881	43.7245	0.702093	0.132078	0.027072	6.16526	0.492039	1.10507	0	862
3	37	1	2000	1.64699	0.433332	0.684603	356.125	0.31819	0.0856146	0.0275981	0.64007	0.544682	1.54858	0	600
3	37	2	2001	1.50679	0.471084	0.666506	356.125	0.326634	0.0832582	0.0262227	0.665349	0.482874	1.54858	0	600
3	37	3	2002	1.49579	0.517306	0.648156	358.262	0.334848	0.090882	0.0254396	0.789499	0.466355	1.54858	0	600
3	37	4	2003	1.60374	0.567535	0.73695	363.248	0.351907	0.0921298	0.0236521	0.767251	0.41555	1.54858	0	600
3	37	5	2004	1.45421	0.674027	0.735249	363.248	0.361829	0.0829952	0.0224974	0.832269	0.377619	1.54858	0	600
3	37	6	2005	1.61135	0.704318	0.740732	356.125	0.339341	0.0846982	0.020846	0.988063	0.367309	1.54858	0	600
3	37	7	2006	1.59776	0.807894	0.789428	356.125	0.367264	0.0777034	0.0190436	1.04957	0.357841	1.54858	0	600
3	37	8	2007	1.54426	0.994663	0.809398	363.248	0.394062	0.0652272	0.020886	1.19552	0.328305	1.54858	0	600
3	37	9	2008	1.7211	0.95472	0.85078	366.809	0.355967	0.0705055	0.0192798	8.20695	0.487102	1.54858	0	600
3	37	10	2009	1.88487	1.06321	1.03826	370.059	0.374733	0.0828885	0.019873	5.74001	0.837837	1.54858	0	600
3	37	11	2010	1.81795	1.27034	1.11221	370.059	0.429715	0.0896587	0.0194052	5.56473	0.857228	1.54858	0	600
3	37	12	2011	1.65587	1.63494	1.22842	370.059	0.478855	0.0736093	0.0214727	2.55856	0.781421	1.54858	0	600
3	37	13	2012	1.52596	1.90933	1.31435	372.566	0.508017	0.0647341	0.022336	2.52356	0.772802	1.54858	0	600
3	37	14	2013	1.51242	2.08722	1.43091	381.033	0.516279	0.0653475	0.0206828	2.78133	0.7701	1.54858	0	600
3	37	15	2014	1.49269	2.27713	1.49133	381.033	0.519433	0.0618557	0.0253549	2.50634	0.782443	1.54858	0	600
3	37	16	2015	1.4746	2.43872	1.57703	381.033	0.517252	0.0588654	0.0255299	2.53532	0.74236	1.54858	0	600
3	37	17	2016	1.50321	3.04469	1.58575	328.027	0.447414	0.0558398	0.025255	2.64146	0.738963	1.54858	0	600
3	37	18	2017	1.44563	3.38601	1.59353	330.229	0.404467	0.0506077	0.0249283	2.58711	0.775914	1.54858	0	600
3	37	19	2018	1.41574	3.7239	1.56228	332.769	0.407496	0.0460568	0.0282056	2.5621	0.785662	1.54858	0	600
3	37	20	2019	1.13018	4.70899	1.53165	333.616	0.457464	0.0370195	0.0306606	2.79745	0.720487	1.54858	0	600
3	38	1	2000	1.67837	0.254052	0.859091	69.9301	0.204683	0.426091	0.0358336	0.602299	0.549454	0.561386	1	589
3	38	2	2001	1.96976	0.276266	0.865229	69.9301	0.195889	0.40515	0.032966	0.747614	0.52208	0.561386	1	589
3	38	3	2002	2.84308	0.320099	0.987964	70.4123	0.202286	0.366257	0.0386199	0.908762	0.48102	0.561386	1	589
3	38	4	2003	2.87626	0.386064	1.05127	71.1358	0.209959	0.322791	0.0278712	1.13796	0.371405	0.561386	1	589
3	38	5	2004	3.1278	0.442653	1.17016	71.1358	0.215136	0.300361	0.0376072	1.33142	0.375383	0.561386	1	589
3	38	6	2005	3.81195	0.527043	1.23961	69.9301	0.230868	0.27031	0.0339888	1.57398	0.365612	0.561386	1	589
3	38	7	2006	3.41052	0.654983	1.41446	71.1358	0.322335	0.227396	0.0319397	1.55461	0.283472	0.561386	1	589
3	38	8	2007	2.81289	0.865563	1.62642	72.3415	0.376308	0.178899	0.0314424	1.76027	0.238145	0.561386	1	589
3	38	9	2008	2.53275	1.19354	1.98483	72.1003	0.404941	0.13758	0.0312092	2.08754	0.190885	0.561386	1	589
3	38	10	2009	1.5588	1.31392	1.70238	72.3415	0.434079	0.131649	0.0326078	2.20065	0.191388	0.561386	1	589
3	38	11	2010	2.41266	1.5183	1.4725	73.5471	0.435275	0.120863	0.0345721	2.66949	0.19574	0.561386	1	589
3	38	12	2011	3.00571	1.92128	2.04557	72.7032	0.465481	0.101581	0.0307381	3.47595	0.192896	0.561386	1	589
3	38	13	2012	2.98499	2.27828	2.24366	72.3415	0.487677	0.0910815	0.0333238	3.79854	0.216014	0.561386	1	589
3	38	14	2013	3.12256	2.46046	2.08583	73.5471	0.485695	0.0864231	0.0337084	3.10408	0.236658	0.561386	1	589
3	38	15	2014	3.06192	2.56606	2.52761	73.5471	0.431064	0.0858424	0.027632	2.978	0.29064	0.561386	1	589
3	38	16	2015	3.065	2.68831	2.69846	73.5471	0.425679	0.0834599	0.0291732	3.13938	0.299483	0.561386	1	589
3	38	17	2016	2.98698	2.90168	2.77201	73.4869	0.422932	0.0788851	0.0350537	2.968	0.318841	0.561386	1	589
3	38	18	2017	5.2714	2.20285	2.84789	64.0463	0.245517	0.120885	0.033104	3.40522	0.575388	0.561386	1	589
3	38	19	2018	5.85033	2.16354	2.95157	73.0046	0.197409	0.108404	0.0369418	3.24521	0.635104	0.561386	1	589
3	38	20	2019	5.68301	2.31825	3.05982	72.9322	0.174294	0.103077	0.0424039	3.49054	0.624496	0.561386	1	589
3	39	1	2000	1.09378	0.434842	0.46398	172.883	0.302533	0.0946917	0.0322444	0.450945	0.503738	0.799417	1	110
3	39	2	2001	1.16237	0.452738	0.486027	174.859	0.310749	0.0938638	0.0291591	0.589626	0.400943	0.799417	1	110
3	39	3	2002	1.05344	0.471662	0.491343	176.425	0.325562	0.0954277	0.026979	0.604682	0.458661	0.799417	1	110
3	39	4	2003	1.21096	0.502362	0.478469	180.547	0.371802	0.094475	0.0264878	0.558392	0.506165	0.799417	1	110
3	39	5	2004	0.959652	0.614042	0.470746	180.512	0.402535	0.0821411	0.0237528	0.601471	0.467356	0.799417	1	110
3	39	6	2005	0.836151	0.796474	0.553097	180.512	0.424269	0.0662063	0.0246188	0.684295	0.384146	0.799417	1	110
3	39	7	2006	0.806171	0.898136	0.303819	184.394	0.454272	0.0606172	0.0220349	0.743708	0.372673	0.799417	1	110
3	39	8	2007	0.81897	1.07771	0.660136	188.276	0.471181	0.0520475	0.0217117	0.787967	0.404603	0.799417	1	110
3	39	9	2008	0.82352	1.10713	0.704676	176.072	0.583113	0.0787067	0.0214707	0.943176	0.649951	0.799417	1	110
3	39	10	2009	0.891558	1.13908	0.763359	179.056	0.557826	0.078754	0.0232833	1.11483	0.92367	0.799417	1	110
3	39	11	2010	0.721963	1.51075	0.759734	187.195	0.508355	0.0603702	0.0241132	1.37326	0.89047	0.799417	1	110
3	39	12	2011	1.22237	1.05912	0.942489	206.634	0.505842	0.0559204	0.0215328	1.75105	0.911559	0.799417	1	110
3	39	13	2012	1.24488	1.25138	1.01772	190.321	0.500368	0.0522235	0.0209656	2.36667	0.974207	0.799417	1	110
3	39	14	2013	1.39186	1.26353	1.05302	192.133	0.471656	0.0535409	0.0219599	2.52777	1.17287	0.799417	1	110
3	39	15	2014	1.40897	1.18146	1.08696	212.072	0.448865	0.0536329	0.0225825	2.4447	1.26301	0.799417	1	110
3	39	16	2015	1.23808	1.33167	1.1196	205.718	0.390169	0.0480826	0.0273916	2.62689	1.25082	0.799417	1	110
3	39	17	2016	0.734044	2.41608	0.558075	194.966	0.40416	0.04335	0.0292187	2.12507	1.31074	0.799417	1	110
3	39	18	2017	0.792	2.65562	0.564972	174.879	0.302344	0.0453936	0.0275345	2.41503	1.6451	0.799417	1	110
3	39	19	2018	0.635585	3.23789	0.571621	176.144	0.327059	0.037138	0.0314012	2.09579	1.56413	0.799417	1	110
3	39	20	2019	0.526091	3.78453	0.578035	179.575	0.349231	0.0321793	0.0358384	2.12784	1.49008	0.799417	1	110
3	40	1	2000	1.73779	0.181709	0.67331	3.1837	0.0720934	8.39471	0.334814	0.561404	0.0397614	6.02579	0	4378
3	40	2	2001	1.68508	0.206275	0.672269	3.1837	0.0498121	7.6336	0.238887	1.11297	0.124106	6.02579	0	4378
3	40	3	2002	1.47907	0.274649	0.669075	2.94492	0.170833	6.47242	0.243376	1.06432	0.173096	6.02579	0	4378
3	40	4	2003	1.528	0.33465	0.691324	3.1837	0.222994	5.08968	0.265595	1.35364	0.19117	6.02579	0	4378
3	40	5	2004	1.24899	0.37545	0.658935	3.24254	0.225663	4.74426	0.282655	1.65118	0.251365	6.02579	0	4378
3	40	6	2005	1.20459	0.4654	0.659413	3.24254	0.20665	4.00125	0.244972	1.96001	0.26171	6.02579	0	4378
3	40	7	2006	1.22547	0.525513	0.643708	3.24254	0.161699	3.72161	0.278307	1.9129	0.29162	6.02579	0	4378
3	40	8	2007	1.29427	0.590475	1.23977	3.24254	0.207418	3.46766	0.284848	2.72582	0.30793	6.02579	0	4378
3	40	9	2008	1.30504	0.690256	1.20824	3.16148	0.229718	3.1259	0.317056	3.12342	0.316122	6.02579	0	4378
3	40	10	2009	0.908102	0.78	1.1733	3.24254	0.247564	2.80402	0.270244	3.30327	0.240417	6.02579	0	4378
3	40	11	2010	1.30647	0.7875	2.20325	3.24254	0.252857	2.93005	0.349985	3.35149	0.20819	6.02579	0	4378
3	40	12	2011	1.40892	0.908774	2.18926	3.40467	0.251307	2.49891	0.323127	4.66006	0.184498	6.02579	0	4378
3	40	13	2012	1.34892	1.04464	2.03479	3.24254	0.245682	2.31997	0.268358	7.06316	0.174007	6.02579	0	4378
3	40	14	2013	1.25843	1.00518	1.9983	4.05318	0.310392	1.99638	0.300949	5.71902	0.32438	6.02579	0	4378
3	40	15	2014	1.24038	1.03708	2.319	3.97962	0.266035	2.00186	0.294151	7.02438	0.688028	6.02579	0	4378
3	40	16	2015	1.17486	1.20464	2.49553	3.97962	0.288103	1.75402	0.364764	8.68499	0.63277	6.02579	0	4378
3	40	17	2016	1.13581	1.32184	3.68747	4.13692	0.280743	1.59739	0.352257	9.58816	0.580339	6.02579	0	4378
3	40	18	2017	1.05655	1.47686	4.24755	6.28185	0.309088	1.42083	0.340615	8.75699	0.582121	6.02579	0	4378
3	40	19	2018	1.01593	1.63059	4.20045	6.40749	0.36254	1.26635	0.394692	12.6559	0.615025	6.02579	0	4378
3	40	20	2019	0.776929	1.98178	4.32713	4.30767	0.404253	1.0394	0.382485	16.5597	0.544487	6.02579	0	4378
3	41	1	2000	1.72986	0.3199	1.35382	18.2648	0.0992004	0.930333	0.0154248	0.625575	0.638053	1.18594	0	1118
3	41	2	2001	1.2449	0.523304	1.29053	12.497	0.100089	0.85832	0.012282	1.26607	0.0205573	1.18594	0	1118
3	41	3	2002	1.72602	0.576342	1.47541	11.9816	0.112927	0.81488	0.0116256	1.41327	0.38085	1.18594	0	1118
3	41	4	2003	1.39763	0.654423	1.38035	11.9816	0.133018	0.753636	0.0126861	1.30277	0.370432	1.18594	0	1118
3	41	5	2004	2.20523	0.423582	1.64829	13.4583	0.14476	1.14647	0.0132291	1.35931	0.67172	1.18594	0	1118
3	41	6	2005	2.60148	0.471141	2.34133	13.3641	0.157065	1.06271	0.0149584	1.46717	0.595904	1.18594	0	1118
3	41	7	2006	2.31325	0.634755	2.45785	13.3641	0.182416	0.869306	0.0119808	1.65132	0.387334	1.18594	0	1118
3	41	8	2007	1.92303	0.853823	2.40761	13.8249	0.209786	0.66961	0.0116321	1.85767	0.311997	1.18594	0	1118
3	41	9	2008	1.92879	1.02393	2.858	14.2396	0.242499	0.564405	0.0110112	2.35245	0.215017	1.18594	0	1118
3	41	10	2009	2.30027	1.1504	3.074	14.7465	0.247605	0.514116	0.0114612	2.79083	0.231078	1.18594	0	1118
3	41	11	2010	2.67203	1.00975	3.39862	15.2074	0.146445	0.611809	0.00913126	3.23463	0.239117	1.18594	0	1118
3	41	12	2011	2.1718	1.16369	3.47675	15.4839	0.167647	0.541233	0.0117364	4.24002	0.336754	1.18594	0	1118
3	41	13	2012	2.35112	1.33093	2.43102	15.6682	0.1808	0.477416	0.0100472	2.2104	0.595117	1.18594	0	1118
3	41	14	2013	2.20568	1.56191	3.18247	16.129	0.181678	0.409334	0.0107275	5.18123	0.448044	1.18594	0	1118
3	41	15	2014	2.19494	1.54683	3.52288	17.5115	0.199211	0.393211	0.0102776	4.75239	0.474118	1.18594	0	1118
3	41	16	2015	2.30159	1.71422	3.56977	17.5115	0.206839	0.36134	0.0111161	5.41146	0.473899	1.18594	0	1118
3	41	17	2016	2.72152	1.5791	3.63474	17.0184	0.193763	0.411499	0.010997	5.21089	0.849177	1.18594	0	1118
3	41	18	2017	2.03818	1.58375	3.85332	20.623	0.215144	0.40703	0.0138271	6.37366	0.947051	1.18594	0	1118
3	41	19	2018	1.35306	1.7181	4.29538	21.0109	0.18822	0.36996	0.0108152	6.07273	0.818336	1.18594	0	1118
3	41	20	2019	1.69805	1.77138	2.38365	20.7196	0.195513	0.358802	0.0146356	6.26397	0.839935	1.18594	0	1118
2	42	1	2000	1.83337	0.32	0.253036	152.221	0.251556	0.173928	0.0338018	0.672251	0.466754	2.16576	1	33
2	42	2	2001	1.7926	0.361042	0.257599	149.115	0.281875	0.164379	0.0299164	0.964169	0.431864	2.16576	1	33
2	42	3	2002	1.52696	0.372464	0.26001	150.047	0.328955	0.185749	0.030956	0.859814	0.421151	2.16576	1	33
2	42	4	2003	1.8948	0.405208	0.281955	149.115	0.324144	0.181243	0.0327517	0.90896	0.395728	2.16576	1	33
2	42	5	2004	1.78762	0.461204	0.366468	143.113	0.307583	0.167779	0.0315867	1.05286	0.371107	2.16576	1	33
2	42	6	2005	2.05239	0.413333	0.360523	143.113	0.139743	0.196265	0.028658	1.10764	0.335287	2.16576	1	33
2	42	7	2006	2.20853	0.438163	0.493052	146.094	0.144853	0.191938	0.0287507	1.0146	0.34326	2.16576	1	33
2	42	8	2007	2.42462	0.510204	0.717167	146.094	0.163612	0.172902	0.0276775	1.44718	0.349948	2.16576	1	33
2	42	9	2008	1.94826	0.72668	0.961137	146.392	0.350056	0.124501	0.0259273	1.73409	0.282735	2.16576	1	33
2	42	10	2009	1.9458	0.83102	0.985626	146.094	0.348969	0.115357	0.0273097	2.27551	0.3246	2.16576	1	33
2	42	11	2010	1.86488	1.00694	0.979192	146.094	0.379582	0.104559	0.0280688	3.0946	0.333304	2.16576	1	33
2	42	12	2011	1.72814	1.17388	1.1359	146.094	0.399687	0.0932857	0.0243513	3.6426	0.399282	2.16576	1	33
2	42	13	2012	1.73512	1.3102	1.30879	149.076	0.405895	0.0859573	0.0247136	3.40214	0.465225	2.16576	1	33
2	42	14	2013	1.74409	1.48	1.4433	149.076	0.417568	0.0810797	0.0265409	3.8097	0.488453	2.16576	1	33
2	42	15	2014	1.71875	1.629	1.49688	149.165	0.418374	0.0761988	0.0276044	3.65396	0.505449	2.16576	1	33
2	42	16	2015	1.65837	1.81327	1.50943	146.181	0.41303	0.0711241	0.0285508	3.66392	0.5173	2.16576	1	33
2	42	17	2016	1.48371	2.25263	1.43763	127.416	0.410792	0.0670983	0.0329262	4.35481	0.573337	2.16576	1	33
2	42	18	2017	1.48586	2.46084	1.44989	127.983	0.410002	0.0621131	0.0340138	4.11663	0.618929	2.16576	1	33
2	42	19	2018	1.43515	2.61847	1.46237	128.64	0.390779	0.0583378	0.0376507	4.78699	0.659742	2.16576	1	33
2	42	20	2019	1.2825	2.95115	1.47505	128.848	0.247058	0.0526491	0.0366733	5.37023	0.635997	2.16576	1	33
3	43	1	2000	2.1694	0.452144	4.05654	2.43316	0.25803	4.67742	0.0650989	1.80757	0.636252	1.43911	0	1651
3	43	2	2001	1.60198	0.44117	3.78621	2.70351	0.263028	4.45656	0.0455881	2.27374	0.552576	1.43911	0	1651
3	43	3	2002	1.20401	0.534722	3.50559	2.43316	0.266764	4.27123	0.0403764	2.72902	0.507117	1.43911	0	1651
3	43	4	2003	1.35939	0.603256	3.27118	2.34101	0.28838	3.97826	0.0486482	2.59728	0.463319	1.43911	0	1651
3	43	5	2004	1.24145	0.665467	3.31176	2.43316	0.286115	3.82067	0.0475792	2.77955	0.473853	1.43911	0	1651
3	43	6	2005	1.45122	0.64846	3.05734	2.60112	0.22905	3.69354	0.0546128	3.00043	0.262961	1.43911	0	1651
3	43	7	2006	1.38699	0.74364	3.55366	2.60112	0.237951	3.39274	0.0536604	3.55544	0.184014	1.43911	0	1651
3	43	8	2007	1.41095	0.91297	3.25878	2.60112	0.256328	2.90363	0.0460129	3.97239	0.140202	1.43911	0	1651
3	43	9	2008	1.81385	1.40852	3.36653	2.62713	0.395077	1.92195	0.0483426	4.61352	0.121973	1.43911	0	1651
3	43	10	2009	2.10853	1.59758	3.47001	2.70995	0.332497	1.78829	0.0468387	4.99972	0.133633	1.43911	0	1651
3	43	11	2010	1.55562	2.18905	3.86606	2.70995	0.418794	1.38302	0.0460434	5.97709	0.276051	1.43911	0	1651
3	43	12	2011	1.27414	2.81709	4.03138	2.79125	0.465302	1.08406	0.0467532	8.79913	0.245182	1.43911	0	1651
3	43	13	2012	1.29964	3.63719	3.91437	2.70995	0.497442	0.88424	0.0531548	9.09214	0.255835	1.43911	0	1651
3	43	14	2013	1.46636	3.56271	3.85436	2.98095	0.44617	0.853168	0.0469812	11.1482	0.344929	1.43911	0	1651
3	43	15	2014	1.22661	4.33722	4.077	2.98095	0.514917	0.724001	0.0423663	10.1799	0.38845	1.43911	0	1651
3	43	16	2015	1.32825	4.41593	4.07391	2.98095	0.486923	0.723942	0.0411612	7.77394	0.391043	1.43911	0	1651
3	43	17	2016	1.36392	4.59998	4.54192	2.90236	0.467332	0.728056	0.0457621	9.14634	0.449693	1.43911	0	1651
3	43	18	2017	1.08606	5.93963	4.98682	2.88339	0.577274	0.575445	0.0444869	8.94152	0.429218	1.43911	0	1651
3	43	19	2018	1.38962	6.7043	5.14819	2.87255	0.591016	0.513671	0.0490021	8.14458	0.421504	1.43911	0	1651
3	43	20	2019	1.21951	7.45081	5.41084	2.86171	0.553093	0.472023	0.0515367	8.13727	0.517716	1.43911	0	1651
3	44	1	2000	0.632465	0.288153	1.58831	16.6487	0.229208	1.29424	0.0508416	1.66794	0.962316	0.806824	0	623
3	44	2	2001	2.34808	0.302756	1.9757	17.6108	0.219502	1.20569	0.0487187	2.54543	0.886249	0.806824	0	623
3	44	3	2002	2.73538	0.331486	2.67256	17.3342	0.261415	1.20782	0.0493834	2.50392	0.817923	0.806824	0	623
3	44	4	2003	2.40565	0.432372	3.17821	17.628	0.39246	0.974085	0.0359652	2.37464	0.674278	0.806824	0	623
3	44	5	2004	2.04157	0.564756	3.39112	18.2983	0.287342	0.789959	0.0514919	3.86954	0.504368	0.806824	0	623
3	44	6	2005	2.17946	0.674528	4.34802	17.628	0.2869	0.694785	0.0464785	3.87233	0.439106	0.806824	0	623
3	44	7	2006	1.0606	0.850294	4.29501	17.5507	0.372975	0.583628	0.0469324	4.26324	0.342561	0.806824	0	623
3	44	8	2007	1.10845	1.15132	4.54851	17.5507	0.429252	0.460481	0.0448088	4.67635	0.262858	0.806824	0	623
3	44	9	2008	1.13621	1.62967	5.66394	17.8432	0.455251	0.338449	0.0398548	4.95254	0.163723	0.806824	0	623
3	44	10	2009	0.748502	1.9349	5.26652	17.5507	0.492581	0.304295	0.0422102	5.76844	0.226684	0.806824	0	623
3	44	11	2010	1.27468	1.9349	5.25269	17.5507	0.492581	0.328465	0.0474069	5.49744	0.319999	0.806824	0	623
3	44	12	2011	1.14112	2.83195	6.0036	18.0382	0.548689	0.229392	0.0462013	7.58492	0.291922	0.806824	0	623
3	44	13	2012	1.29514	3.21484	6.06499	19.3148	0.567194	0.204853	0.045359	7.2749	0.326318	0.806824	0	623
3	44	14	2013	1.51329	3.53684	6.21891	19.3148	0.566311	0.193316	0.0522717	6.86858	0.479829	0.806824	0	623
3	44	15	2014	1.50054	3.79257	6.89861	19.3148	0.567781	0.186171	0.0398199	6.45576	0.539538	0.806824	0	623
3	44	16	2015	1.45987	4.05946	7.0403	19.3148	0.542403	0.177109	0.0426231	6.28839	0.570935	0.806824	0	623
3	44	17	2016	1.38754	4.50074	7.60273	18.7659	0.543029	0.167651	0.0495753	6.67587	0.646473	0.806824	0	623
3	44	18	2017	3.22043	3.02153	7.23817	17.5867	0.388081	0.270754	0.0514235	6.80738	1.27319	0.806824	0	623
3	44	19	2018	3.59401	3.07941	7.38938	18.5219	0.280629	0.253779	0.0518521	6.85371	1.28346	0.806824	0	623
3	44	20	2019	4.36259	3.18446	7.54376	18.4914	0.235672	0.250209	0.06377	5.38182	1.40889	0.806824	0	623
3	45	1	2000	1.32599	0.253929	0.994339	54.188	0.274813	0.530931	0.0624693	0.906316	0.580242	0.843743	0	486
3	45	2	2001	3.3642	0.287689	0.987368	53.6273	0.239862	0.470614	0.0605032	1.08396	0.596178	0.843743	0	486
3	45	3	2002	3.09962	0.33614	1.11551	53.3294	0.262585	0.428797	0.0578779	1.29816	0.530622	0.843743	0	486
3	45	4	2003	3.37227	0.370119	1.31388	53.6273	0.397739	0.418194	0.0384115	1.70506	0.442935	0.843743	0	486
3	45	5	2004	2.60326	0.498542	1.52144	53.6273	0.34548	0.338536	0.0622656	2.04711	0.374905	0.843743	0	486
3	45	6	2005	2.76353	0.61342	1.69833	52.2232	0.295691	0.296756	0.0537712	1.98599	0.33681	0.843743	0	486
3	45	7	2006	1.06799	0.802147	1.58779	53.7153	0.423565	0.238523	0.0559611	1.97766	0.259048	0.843743	0	486
3	45	8	2007	1.53622	1.19217	1.64493	52.2232	0.51035	0.177619	0.0524008	2.4674	0.237087	0.843743	0	486
3	45	9	2008	1.68407	1.42211	2.22708	53.2677	0.442313	0.151731	0.0434782	2.84342	0.16053	0.843743	0	486
3	45	10	2009	1.60378	1.61246	2.32498	53.7153	0.455084	0.138886	0.0511122	2.79441	0.19913	0.843743	0	486
3	45	11	2010	1.56112	1.86735	2.46795	53.7153	0.468897	0.126983	0.0516337	3.50072	0.220062	0.843743	0	486
3	45	12	2011	1.72554	2.33841	2.56936	53.7327	0.492113	0.107441	0.0521719	3.96388	0.209881	0.843743	0	486
3	45	13	2012	2.07741	2.78368	2.80283	55.7362	0.520798	0.0930255	0.0516169	4.49432	0.209646	0.843743	0	486
3	45	14	2013	2.4411	3.07481	2.50951	55.7362	0.523637	0.0876827	0.0602748	4.31626	0.254126	0.843743	0	486
3	45	15	2014	2.32123	3.30114	2.75054	55.7362	0.531453	0.0843394	0.0447954	4.06586	0.306368	0.843743	0	486
3	45	16	2015	2.34436	3.53128	2.85147	54.188	0.503913	0.082621	0.0491756	4.7812	0.361342	0.843743	0	486
3	45	17	2016	2.36474	3.75955	3.14273	53.739	0.490866	0.0797624	0.0571017	4.0208	0.406808	0.843743	0	486
3	45	18	2017	4.36053	2.40246	2.28483	55.8291	0.343183	0.121842	0.0617782	4.25729	0.900363	0.843743	0	486
3	45	19	2018	4.6126	2.82388	2.43118	52.6397	0.308774	0.110371	0.062176	4.36186	0.911182	0.843743	0	486
3	45	20	2019	3.83477	3.52004	2.59175	52.5778	0.301943	0.0903509	0.076859	4.38402	0.797328	0.843743	0	486
3	46	1	2000	1.44912	0.239608	0.492126	121.151	0.182607	0.244505	0.0416056	0.80422	0.465917	0.590617	0	253
3	46	2	2001	1.44688	0.252033	0.491642	121.766	0.179606	0.239953	0.0319981	1.19383	0.430267	0.590617	0	253
3	46	3	2002	1.61714	0.255891	0.47619	121.258	0.160404	0.247828	0.0322449	0.927978	0.39035	0.590617	0	253
3	46	4	2003	1.85452	0.264646	0.558659	121.766	0.172542	0.256681	0.0325191	0.986823	0.396757	0.590617	0	253
3	46	5	2004	1.40842	0.324487	0.554529	121.766	0.247454	0.219089	0.0272599	1.01029	0.17213	0.590617	0	253
3	46	6	2005	1.30279	0.400154	0.641613	121.766	0.30483	0.185756	0.027774	1.26713	0.167488	0.590617	0	253
3	46	7	2006	1.26812	0.446544	0.337382	126.839	0.334193	0.171134	0.0249053	1.44838	0.180014	0.590617	0	253
3	46	8	2007	1.145	0.561377	0.706714	131.913	0.374293	0.141483	0.0257756	1.48809	0.169782	0.590617	0	253
3	46	9	2008	1.13222	0.642681	0.873362	133.435	0.395675	0.136263	0.0253411	1.94224	0.215512	0.590617	0	253
3	46	10	2009	1.06438	0.721804	0.851789	136.986	0.395953	0.123998	0.0294104	1.96543	0.268037	0.590617	0	253
3	46	11	2010	0.884397	0.874996	0.816327	142.06	0.436332	0.106408	0.0284368	2.68869	0.337516	0.590617	0	253
3	46	12	2011	0.954648	1.00707	1.0425	143.075	0.432792	0.0957289	0.0254948	2.89756	0.340596	0.590617	0	253
3	46	13	2012	1.18126	0.911686	1.01562	141.7	0.321802	0.10818	0.0237343	3.07876	0.474815	0.590617	0	253
3	46	14	2013	1.33277	0.917868	1.06626	141.7	0.299319	0.111399	0.0238362	2.99752	0.566869	0.590617	0	253
3	46	15	2014	1.41103	0.946129	1.11441	141.7	0.275106	0.11175	0.0258767	3.45972	0.674652	0.590617	0	253
3	46	16	2015	1.16479	1.16661	1.16026	146.761	0.245857	0.0890627	0.0295624	3.56163	0.61919	0.590617	0	253
3	46	17	2016	1.1679	1.27748	1.13314	147.368	0.247574	0.0827615	0.0342339	4.28281	0.652378	0.590617	0	253
3	46	18	2017	1.02298	1.83421	1.03806	118.522	0.281875	0.0726484	0.0344263	4.91144	0.731133	0.590617	0	253
3	46	19	2018	1.05446	1.95962	0.947226	119.636	0.219133	0.0676393	0.0387937	5.15538	0.8309	0.590617	0	253
3	46	20	2019	0.643338	3.17917	0.860357	120.445	0.326326	0.0422304	0.0423003	5.72247	0.677927	0.590617	0	253
3	47	1	2000	1.30334	0.247975	0.396747	5.09424	0.187015	3.9247	0.338843	2.50336	0.156871	5.78102	1	2590
3	47	2	2001	1.3506	0.2132	0.434329	6.3678	0.222889	3.77166	0.21553	2.96541	0.726079	5.78102	1	2590
3	47	3	2002	1.38168	0.259711	0.423227	5.73102	0.193377	3.59599	0.21922	3.13327	0.775648	5.78102	1	2590
3	47	4	2003	1.4459	0.27448	0.422369	6.3678	0.268653	3.19772	0.238068	3.91716	0.792918	5.78102	1	2590
3	47	5	2004	1.13847	0.36644	0.845023	6.3678	0.392534	2.50867	0.230509	3.44644	0.546884	5.78102	1	2590
3	47	6	2005	0.995877	0.46978	0.842283	6.3678	0.506407	2.04607	0.212221	4.93525	0.462685	5.78102	1	2590
3	47	7	2006	0.864062	0.5376	0.847494	6.3678	0.505246	1.88123	0.209588	4.21048	0.408594	5.78102	1	2590
3	47	8	2007	0.936234	0.67778	0.725426	6.3678	0.533595	1.56455	0.224805	4.41144	0.371802	5.78102	1	2590
3	47	9	2008	0.918167	0.834979	0.717927	6.11309	0.50403	1.35973	0.250724	5.93848	0.259562	5.78102	1	2590
3	47	10	2009	0.813919	0.9083	0.73295	6.3678	0.397071	1.2469	0.228358	6.78666	0.185776	5.78102	1	2590
3	47	11	2010	0.861397	1.09216	0.704176	6.3678	0.429992	1.09032	0.290064	8.51907	0.177831	5.78102	1	2590
3	47	12	2011	0.874846	1.3229	0.701951	6.62252	0.440101	0.89441	0.264771	8.51648	0.17777	5.78102	1	2590
3	47	13	2012	0.857641	1.57504	0.684346	6.52231	0.446122	0.799398	0.235297	9.85583	0.236642	5.78102	1	2590
3	47	14	2013	0.834876	1.8676	0.671141	6.52231	0.46345	0.698721	0.256296	11.6492	0.223859	5.78102	1	2590
3	47	15	2014	0.868242	2.11504	0.680272	6.3678	0.478355	0.637138	0.263791	11.7737	0.283087	5.78102	1	2590
3	47	16	2015	0.996641	1.98398	1.06007	6.3678	0.391818	0.691555	0.278651	13.4153	0.351375	5.78102	1	2590
3	47	17	2016	1.01012	2.03093	0.692857	6.68619	0.384144	0.655809	0.316381	10.1792	0.548741	5.78102	1	2590
3	47	18	2017	0.964598	2.3221	0.679271	6.7244	0.429894	0.578475	0.298868	10.83	0.575693	5.78102	1	2590
3	47	19	2018	0.895517	2.76046	0.665952	6.3678	0.463133	0.516218	0.321702	17.5193	0.552089	5.78102	1	2590
3	47	20	2019	0.792579	3.27784	0.652894	6.24045	0.143474	0.452963	0.31472	13.5013	0.505112	5.78102	1	2590
4	48	1	2000	2.40395	0.670206	1.09539	201.868	0.40501	0.129633	0.03452	0.640175	0.595903	0.168048	0	135
4	48	2	2001	2.63683	0.741249	1.07039	216.906	0.417565	0.119257	0.0307084	0.786603	0.269119	0.168048	0	135
4	48	3	2002	3.94629	0.59424	1.09501	216.587	0.305748	0.155615	0.031107	0.779074	0.539507	0.168048	0	135
4	48	4	2003	3.54627	0.648446	0.990375	216.699	0.295807	0.15114	0.0259403	0.782174	0.250527	0.168048	0	135
4	48	5	2004	4.01516	0.751197	1.48205	223.072	0.293064	0.132918	0.0326642	0.939815	0.467572	0.168048	0	135
4	48	6	2005	5.54327	0.587319	1.46249	223.072	0.110291	0.178087	0.0328213	1.03359	0.559845	0.168048	0	135
4	48	7	2006	6.95832	0.678645	2.1686	219.885	0.126076	0.166426	0.0280804	1.11251	0.598005	0.168048	0	135
4	48	8	2007	9.13288	0.775401	2.4044	223.072	0.140156	0.160657	0.0305092	1.28375	0.548466	0.168048	0	135
4	48	9	2008	9.62782	0.93395	2.28316	223.709	0.158917	0.14614	0.0254173	1.45429	0.361336	0.168048	0	135
4	48	10	2009	9.95238	1.04545	2.415	226.259	0.160674	0.14666	0.0325598	1.52981	0.404311	0.168048	0	135
4	48	11	2010	9.44552	1.28556	2.75289	223.072	0.172107	0.130829	0.0268667	1.96587	0.402345	0.168048	0	135
4	48	12	2011	9.84963	1.50656	2.91452	226.331	0.16939	0.114224	0.0216408	2.09663	0.362724	0.168048	0	135
4	48	13	2012	9.84157	1.75414	4.36216	226.331	0.186152	0.10023	0.0251069	2.37563	0.31954	0.168048	0	135
4	48	14	2013	6.63368	2.06845	4.38632	226.259	0.202377	0.0895681	0.0202143	2.47113	0.320984	0.168048	0	135
4	48	15	2014	6.24368	2.3828	4.47771	223.072	0.199236	0.0815501	0.0188535	2.46796	0.34072	0.168048	0	135
4	48	16	2015	5.98074	2.6722	4.5687	216.629	0.187555	0.0762892	0.0214298	2.52167	0.350574	0.168048	0	135
4	48	17	2016	5.99857	2.89604	4.69281	211.883	0.187404	0.0733599	0.0256648	2.93166	0.319399	0.168048	0	135
4	48	18	2017	5.90316	2.88714	4.74948	207.063	0.147111	0.0762297	0.023916	2.8515	0.37616	0.168048	0	135
4	48	19	2018	6.42656	2.80476	4.80591	205.409	0.143218	0.0793973	0.0295053	2.8675	0.386421	0.168048	0	135
4	48	20	2019	8.95265	1.83735	4.9287	204.327	0.0648325	0.123989	0.0296442	2.95544	0.663849	0.168048	0	135
4	49	1	2000	0.00414593	2.61749	0.462092	1751.52	0.553469	0.278734	0.0271642	2.81345	1.82485	0.047599	0	4.5
4	49	2	2001	0.00466685	2.5584	0.497246	1865.15	0.559739	0.284122	0.0243327	2.73763	1.90571	0.047599	0	4.5
4	49	3	2002	0.0052158	2.18583	0.535339	2272.73	0.565953	0.297896	0.027894	2.07105	1.9897	0.047599	0	4.5
4	49	4	2003	0.0274512	2.0236	1.36954	1083.03	0.567054	0.173712	0.0226406	0.980103	1.16805	0.047599	0	4.5
4	49	5	2004	0.0336385	2.63158	1.40223	1134.33	0.5705	0.15846	0.0250263	2.3409	0.963452	0.047599	0	4.5
4	49	6	2005	0.0280141	3.31296	1.43651	1171.64	0.577029	0.131609	0.0266972	1.57344	0.805354	0.047599	0	4.5
4	49	7	2006	0.024526	4.22553	1.61977	1235.52	0.541621	0.108396	0.021128	2.10613	0.768559	0.047599	0	4.5
4	49	8	2007	0.0242139	5.367	1.79608	1262.55	0.569937	0.091921	0.0217242	2.60804	0.900046	0.047599	0	4.5
4	49	9	2008	0.0190765	6.99184	1.75945	1293.44	0.597715	0.0824062	0.0216341	2.75586	0.780619	0.047599	0	4.5
4	49	10	2009	0.0142433	8.64817	1.78232	1324.32	0.6426	0.0733153	0.0210192	4.90426	0.869805	0.047599	0	4.5
4	49	11	2010	0.0135809	11.3638	1.82891	1359.07	0.625518	0.0578477	0.0269138	6.34135	0.856044	0.047599	0	4.5
4	49	12	2011	0.015151	12.9921	1.78293	1382.24	0.618291	0.0530722	0.0227597	7.43882	0.883465	0.047599	0	4.5
4	49	13	2012	0.0168695	14.0196	1.75308	1389.96	0.594701	0.049864	0.025308	6.96909	0.939146	0.047599	0	4.5
4	49	14	2013	0.0195392	15.6654	1.72421	1282.24	0.572943	0.0500796	0.025819	8.07247	1.07097	0.047599	0	4.5
4	49	15	2014	0.022934	13.7162	1.69628	1320.46	0.504476	0.0590035	0.0234458	6.12819	1.38151	0.047599	0	4.5
4	49	16	2015	0.0155449	9.71542	1.66924	1855.21	0.473911	0.0587458	0.0224295	2.91976	1.58291	0.047599	0	4.5
4	49	17	2016	0.0285957	7.57019	1.64305	1861	0.444272	0.0766084	0.0252919	3.04961	2.60044	0.047599	0	4.5
4	49	18	2017	0.0373676	7.69764	1.65002	1866.8	0.444272	0.0761492	0.0265421	3.05849	2.67692	0.047599	0	4.5
4	49	19	2018	0.0472921	7.82731	1.65741	1872.59	0.444272	0.0749313	0.0310835	3.04527	2.75565	0.047599	0	4.5
4	49	20	2019	0.0545837	7.95924	1.66523	1878.38	0.444272	0.0747671	0.0294969	3.0925	2.8367	0.047599	0	4.5
1	50	1	2000	0.320277	1.07607	4.35742	714.286	0.599762	0.321467	0.0146802	0.75596	0.415115	0.007216	1	11
1	50	2	2001	0.410137	1.16664	4.44726	714.286	0.587405	0.311735	0.0140829	0.86207	0.387483	0.007216	1	11
1	50	3	2002	0.362152	1.31224	4.52751	714.286	0.590104	0.309981	0.0145334	0.912041	0.400828	0.007216	1	11
1	50	4	2003	0.393752	1.50425	4.54224	714.286	0.606294	0.283823	0.0122722	1.02601	0.44546	0.007216	1	11
1	50	5	2004	0.418938	1.70386	4.44134	727.041	0.607754	0.275786	0.0129484	1.33292	0.418006	0.007216	1	11
1	50	6	2005	0.443489	1.93161	4.53263	727.041	0.642545	0.257509	0.0131701	1.39816	0.41842	0.007216	1	11
1	50	7	2006	0.421387	2.26534	4.55258	739.796	0.675285	0.231358	0.0111283	1.64154	0.446794	0.007216	1	11
1	50	8	2007	0.345005	2.89624	4.47075	739.796	0.694519	0.193056	0.0116459	2.1978	0.43478	0.007216	1	11
1	50	9	2008	0.346654	3.46287	4.46372	751.276	0.698727	0.166076	0.012298	2.23742	0.429511	0.007216	1	11
1	50	10	2009	0.382669	3.568	4.41256	765.306	0.659527	0.166166	0.0120804	2.47627	0.534674	0.007216	1	11
1	50	11	2010	0.392239	3.8902	4.3422	774.032	0.651716	0.167325	0.013299	2.54271	0.594429	0.007216	1	11
1	50	12	2011	0.390105	4.7434	4.29215	774.032	0.67856	0.145865	0.0122536	2.95501	0.528349	0.007216	1	11
1	50	13	2012	0.343455	5.08635	4.21805	786.517	0.680762	0.137724	0.0127795	2.93757	0.732782	0.007216	1	11
1	50	14	2013	0.338104	5.49616	4.22609	785.536	0.685217	0.135488	0.0106562	2.96943	0.827519	0.007216	1	11
1	50	15	2014	0.343036	5.50859	4.21913	798.005	0.638393	0.137551	0.0101349	2.47704	0.830578	0.007216	1	11
1	50	16	2015	0.343518	5.60714	4.25264	810.474	0.621887	0.135842	0.0118695	2.9675	0.906191	0.007216	1	11
1	50	17	2016	0.371665	6.07855	2.98232	810.848	0.615227	0.128004	0.0124667	2.99216	1.08873	0.007216	1	11
1	50	18	2017	0.326828	6.59743	3.05925	814.214	0.585126	0.119189	0.014463	3.44613	1.11606	0.007216	1	11
1	50	19	2018	0.362038	5.88823	2.93685	817.955	0.448444	0.133459	0.0164205	4.66409	1.23521	0.007216	1	11
1	50	20	2019	0.336695	6.09657	2.83847	820.449	0.51146	0.130936	0.0176509	3.78893	1.24381	0.007216	1	11
3	51	1	2000	2.8405	0.165487	0.401204	144.33	0.202001	0.249109	0.0308073	0.734543	0.604995	1.51866	1	324
3	51	2	2001	3.17672	0.16761	0.422833	144.33	0.173248	0.253999	0.030155	0.898764	0.65353	1.51866	1	324
3	51	3	2002	1.43724	0.194169	0.470035	142.268	0.210186	0.233964	0.0316661	0.895946	0.665414	1.51866	1	324
3	51	4	2003	1.07262	0.221905	0.312826	144.33	0.234249	0.213119	0.0312062	0.904461	0.677918	1.51866	1	324
3	51	5	2004	1.23601	0.257843	0.291829	144.33	0.272185	0.191811	0.0310276	0.859552	0.603099	1.51866	1	324
3	51	6	2005	1.51641	0.369219	0.271739	144.33	0.208561	0.140038	0.0246411	0.947526	0.481879	1.51866	1	324
3	51	7	2006	1.66556	0.43119	0.365127	144.33	0.22794	0.125936	0.0250148	1.10123	0.492689	1.51866	1	324
3	51	8	2007	1.28166	0.532619	0.368973	144.33	0.286008	0.106736	0.0238951	1.31324	0.440331	1.51866	1	324
3	51	9	2008	1.32054	0.64555	0.368789	143.643	0.278535	0.0911285	0.0250157	1.81366	0.328743	1.51866	1	324
3	51	10	2009	1.25793	0.782857	0.559227	144.33	0.323114	0.0780351	0.0264815	2.28268	0.404124	1.51866	1	324
3	51	11	2010	1.21492	0.954286	0.829937	144.33	0.371407	0.0716438	0.0248498	3.09438	0.41226	1.51866	1	324
3	51	12	2011	0.990396	1.21381	1.094	144.33	0.45257	0.0582218	0.0230118	3.44339	0.40581	1.51866	1	324
3	51	13	2012	0.864501	1.61476	1.09098	144.529	0.540372	0.0447692	0.0239818	4.34611	0.367411	1.51866	1	324
3	51	14	2013	0.792878	1.97905	1.17864	144.529	0.581617	0.0394984	0.0247357	4.27972	0.384456	1.51866	1	324
3	51	15	2014	0.73638	2.29857	1.1754	144.529	0.612043	0.0358587	0.0264092	4.1321	0.398941	1.51866	1	324
3	51	16	2015	0.712115	2.49667	1.26234	144.529	0.60283	0.033633	0.0274636	4.26543	0.443122	1.51866	1	324
3	51	17	2016	0.681055	2.78354	1.25889	147.213	0.6039	0.030188	0.0307157	3.97868	0.462995	1.51866	1	324
3	51	18	2017	0.647688	4.08409	1.25546	113.765	0.60092	0.0269876	0.0333108	5.69124	0.477464	1.51866	1	324
3	51	19	2018	0.573042	4.77524	1.34148	114.109	0.599611	0.0230967	0.0353431	5.93216	0.428427	1.51866	1	324
3	51	20	2019	0.579303	4.80698	1.42703	114.315	0.516797	0.023329	0.0359306	6.40778	0.478417	1.51866	1	324
1	52	1	2000	1.32486	0.373656	0.209657	85.026	0.101579	0.237153	0.0489464	1.32704	0.605132	0.681076	0	221
1	52	2	2001	1.32118	0.405811	0.197769	66.8151	0.0999644	0.225545	0.0459417	1.16939	0.566177	0.681076	0	221
1	52	3	2002	1.29187	0.448322	0.393817	85.026	0.0981561	0.216185	0.0485789	1.36272	0.530311	0.681076	0	221
1	52	4	2003	1.39671	0.513917	0.192012	85.026	0.0943517	0.220521	0.0461566	1.74177	0.488449	0.681076	0	221
1	52	5	2004	1.20509	0.59455	0.373044	85.026	0.0947028	0.199405	0.0391821	1.93079	0.383661	0.681076	0	221
1	52	6	2005	0.88256	0.452217	0.350963	113.368	0.0960546	0.207992	0.0399354	1.50837	0.288468	0.681076	0	221
1	52	7	2006	0.89906	0.986854	0.510708	61.4077	0.0832404	0.186265	0.0399586	2.84486	0.200069	0.681076	0	221
1	52	8	2007	0.698962	0.812979	0.482362	89.7496	0.0882136	0.162127	0.0372635	2.18895	0.171785	0.681076	0	221
1	52	9	2008	0.638098	0.949103	0.622597	91.6391	0.101322	0.141136	0.0372721	3.04933	0.0590194	0.681076	0	221
1	52	10	2009	0.682795	0.989535	0.951867	94.4733	0.115878	0.137579	0.0450155	3.79681	0.130203	0.681076	0	221
1	52	11	2010	0.63993	1.19432	1.09182	94.4733	0.106454	0.125296	0.0496497	4.64592	0.153426	0.681076	0	221
1	52	12	2011	0.597696	1.56135	1.34759	94.4733	0.126624	0.100967	0.0402423	5.65089	0.17644	0.681076	0	221
1	52	13	2012	0.590821	1.66989	1.95824	94.4733	0.131518	0.0993666	0.0460703	6.29118	0.170099	0.681076	0	221
1	52	14	2013	0.608903	1.87935	1.76471	89.7496	0.124528	0.097809	0.0411732	6.45066	0.226086	0.681076	0	221
1	52	15	2014	0.549772	1.96795	1.94611	89.7496	0.119959	0.0965006	0.0412795	6.08513	0.298863	0.681076	0	221
1	52	16	2015	0.500238	1.99819	1.86782	94.4733	0.112314	0.0919504	0.0495029	5.59112	0.399162	0.681076	0	221
1	52	17	2016	0.499048	2.53206	1.86246	81.0581	0.108324	0.086274	0.047048	7.45981	0.422909	0.681076	0	221
1	52	18	2017	0.461523	2.7328	1.85714	81.4832	0.109671	0.0811206	0.0462142	8.57827	0.498271	0.681076	0	221
1	52	19	2018	0.441702	2.89603	1.7094	81.9084	0.112376	0.0766003	0.0549507	8.7908	0.463243	0.681076	0	221
1	52	20	2019	0.32909	3.23123	1.84659	82.8059	0.105525	0.0692446	0.0584561	9.94487	0.452486	0.681076	0	221
3	53	1	2000	1.5141	0.234543	0.860832	304.348	0.257491	0.319129	0.0247008	0.608229	0.750608	0.835772	0	806
3	53	2	2001	1.45379	0.235066	0.935925	304.348	0.282019	0.328718	0.0247928	0.846661	0.77682	0.835772	0	806
3	53	3	2002	1.53249	0.258843	0.978179	304.348	0.290289	0.311841	0.0234774	0.770619	0.712884	0.835772	0	806
3	53	4	2003	1.89005	0.283571	0.973783	304.348	0.302909	0.301449	0.0241403	0.751181	0.718967	0.835772	0	806
3	53	5	2004	2.07826	0.318214	1.05105	285.714	0.28826	0.283359	0.0244884	0.818327	0.618272	0.835772	0	806
3	53	6	2005	1.24456	0.482143	1.11686	304.348	0.237778	0.195534	0.0215215	0.896354	0.368607	0.835772	0	806
3	53	7	2006	1.42821	0.583214	1.26477	291.667	0.278445	0.170018	0.0192504	1.08294	0.340104	0.835772	0	806
3	53	8	2007	1.2902	0.64231	1.41287	302.083	0.241316	0.156077	0.0204923	1.25515	0.425162	0.835772	0	806
3	53	9	2008	1.62192	0.77884	1.63496	305.208	0.255916	0.130956	0.0230486	1.54929	0.258865	0.835772	0	806
3	53	10	2009	1.4497	0.977931	1.78555	302.083	0.266643	0.110505	0.0230551	1.86711	0.287927	0.835772	0	806
3	53	11	2010	1.46311	1.26167	1.93201	312.5	0.27469	0.093371	0.0198834	2.53964	0.311651	0.835772	0	806
3	53	12	2011	1.11845	1.58967	2.45911	312.5	0.31732	0.0842811	0.0190198	3.11017	0.310321	0.835772	0	806
3	53	13	2012	1.10543	1.85	3.16665	312.5	0.330667	0.0765401	0.0196906	3.38741	0.306667	0.835772	0	806
3	53	14	2013	1.0515	2.18607	3.37066	291.667	0.308136	0.0725559	0.0199964	3.64021	0.34114	0.835772	0	806
3	53	15	2014	0.983275	2.28621	3.47983	302.083	0.280679	0.069196	0.0220001	3.53162	0.376107	0.835772	0	806
3	53	16	2015	1.164	2.12207	3.49953	302.083	0.242749	0.0759387	0.0235287	3.52471	0.360626	0.835772	0	806
3	53	17	2016	1.20317	2.19714	3.35095	298.542	0.198825	0.0760793	0.0245654	3.68186	0.501949	0.835772	0	806
3	53	18	2017	1.12032	2.54331	2.63202	290.389	0.246024	0.06728	0.024841	3.80598	0.494808	0.835772	0	806
3	53	19	2018	1.05886	2.77172	2.6658	285.89	0.165397	0.0630581	0.0277402	3.87411	0.368716	0.835772	0	806
3	53	20	2019	0.976691	3.06364	2.4603	282.106	0.158096	0.0588956	0.0270566	3.76179	0.42691	0.835772	0	806
3	54	1	2000	0.768143	0.206625	0.411879	3.85134	0.18899	6.12159	0.419683	2.51025	0.117967	5.44908	1	3261
3	54	2	2001	0.784877	0.2315	0.414834	3.85134	0.179698	5.64015	0.340892	3.07395	0.732613	5.44908	1	3261
3	54	3	2002	0.724359	0.2685	0.406141	4.04391	0.273477	4.83635	0.356652	3.30424	0.728917	5.44908	1	3261
3	54	4	2003	0.827102	0.307675	0.426676	3.85134	0.275209	4.5913	0.39867	5.06669	0.686276	5.44908	1	3261
3	54	5	2004	0.755391	0.3505	0.419111	3.85134	0.267832	4.21483	0.382833	4.18826	0.630884	5.44908	1	3261
3	54	6	2005	0.73159	0.421	1.21394	3.85134	0.203029	3.66866	0.411622	6.46109	0.493765	5.44908	1	3261
3	54	7	2006	0.692767	0.492025	1.18339	3.85134	0.23012	3.30201	0.40892	6.48695	0.407957	5.44908	1	3261
3	54	8	2007	0.381585	1.13215	1.17827	3.85134	0.585523	1.50257	0.437848	7.29927	0.178598	5.44908	1	3261
3	54	9	2008	0.42621	1.00281	1.13529	4.52532	0.512179	1.48379	0.490246	6.27107	0.0558432	5.44908	1	3261
3	54	10	2009	0.444848	1.05038	1.44456	4.81417	0.504732	1.3835	0.452563	7.69832	0.0793808	5.44908	1	3261
3	54	11	2010	0.443504	1.32212	1.35295	4.81417	0.559783	1.15556	0.542087	10.2926	0.0820047	5.44908	1	3261
3	54	12	2011	0.487894	1.60937	1.37694	5.19931	0.590523	0.907805	0.491547	9.63712	0.0939061	5.44908	1	3261
3	54	13	2012	0.499081	2.00578	1.34062	4.87424	0.590414	0.799038	0.450289	10.6025	0.122835	5.44908	1	3261
3	54	14	2013	0.57767	2.09236	1.67785	4.87424	0.55241	0.792843	0.470931	14.4015	0.165822	5.44908	1	3261
3	54	15	2014	0.705706	1.96752	1.30719	4.81417	0.482516	0.870696	0.481545	11.4639	0.250102	5.44908	1	3261
3	54	16	2015	0.757967	1.70192	1.61812	5.77701	0.464731	0.856728	0.487258	9.79041	0.399755	5.44908	1	3261
3	54	17	2016	0.717208	1.81898	1.5864	5.84441	0.463998	0.807643	0.540038	10.0741	0.35545	5.44908	1	3261
3	54	18	2017	0.633509	2.0413	1.55529	5.87329	0.489435	0.726151	0.533826	12.0289	0.365286	5.44908	1	3261
3	54	19	2018	0.582089	2.25385	1.52479	5.87329	0.504921	0.660093	0.564403	14.0469	0.321671	5.44908	1	3261
3	54	20	2019	0.429474	3.03365	1.4949	5.96957	0.282259	0.490881	0.560921	14.0481	1.63472	5.44908	1	3261
1	55	1	2000	1.80696	0.6337	2.93416	671.642	0.463644	0.0719648	0.0127023	0.60873	0.65235	0.039193	0	36
1	55	2	2001	2.01875	0.650994	3.16579	671.642	0.492887	0.0739724	0.0129376	0.85581	0.680071	0.039193	0	36
1	55	3	2002	1.99758	0.707939	3.15737	667.91	0.513372	0.0740602	0.0118693	0.73439	0.732262	0.039193	0	36
1	55	4	2003	2.33864	0.764833	3.14564	671.642	0.519786	0.0730357	0.0108059	0.742784	0.59031	0.039193	0	36
1	55	5	2004	2.01972	0.935528	3.38205	671.642	0.524475	0.0629428	0.0103832	0.806402	0.493738	0.039193	0	36
1	55	6	2005	2.3295	0.90215	3.3752	671.642	0.500286	0.068267	0.0100397	0.957778	0.402698	0.039193	0	36
1	55	7	2006	2.36825	1.01037	3.56489	671.642	0.51869	0.0641538	0.00900587	0.966097	0.402615	0.039193	0	36
1	55	8	2007	3.39555	0.820832	3.65346	708.955	0.488292	0.0789134	0.00917387	1.14225	0.371093	0.039193	0	36
1	55	9	2008	3.54487	0.941441	3.64136	701.493	0.529044	0.0720074	0.0105741	1.33945	0.294009	0.039193	0	36
1	55	10	2009	3.98404	0.918479	3.74795	708.955	0.482227	0.0770422	0.00989813	1.55075	0.369959	0.039193	0	36
1	55	11	2010	4.12114	0.969555	3.96876	746.269	0.469922	0.0785248	0.0101284	1.86053	0.614808	0.039193	0	36
1	55	12	2011	4.26215	1.17354	3.4754	738.806	0.488888	0.0705158	0.0091703	2.24429	0.470924	0.039193	0	36
1	55	13	2012	4.37769	1.25073	3.57575	746.269	0.486772	0.0675112	0.00951159	2.18247	0.605682	0.039193	0	36
1	55	14	2013	4.36804	1.38437	3.54132	746.269	0.470158	0.063221	0.00804795	2.22803	0.635197	0.039193	0	36
1	55	15	2014	4.2325	1.50653	3.9005	746.269	0.377553	0.0599924	0.00843405	2.39145	0.77797	0.039193	0	36
1	55	16	2015	3.86548	1.69653	3.99321	746.269	0.353637	0.0542192	0.0107335	2.18086	0.645441	0.039193	0	36
1	55	17	2016	3.84481	1.81426	3.87588	767.537	0.338229	0.0502468	0.0114554	2.49987	0.735258	0.039193	0	36
1	55	18	2017	4.36308	1.89077	3.92872	730.97	0.387953	0.0513169	0.0123317	2.47959	0.92243	0.039193	0	36
1	55	19	2018	3.99573	2.03478	4.14404	768.657	0.384835	0.0455141	0.0139882	2.48571	0.949838	0.039193	0	36
1	55	20	2019	3.79644	2.19785	4.34325	772.388	0.416072	0.0426613	0.0149858	2.39515	1.04065	0.039193	0	36
3	56	1	2000	4.04106	0.28408	1.99342	12.8584	0.228844	2.03603	0.0239232	1.12177	0.728562	3.13346	0	1230
3	56	2	2001	3.70238	0.321525	1.82262	12.8584	0.239017	1.85711	0.0206397	1.55816	0.644149	3.13346	0	1230
3	56	3	2002	3.33282	0.39191	1.79979	12.9227	0.302803	1.5868	0.0200288	1.69712	0.383946	3.13346	0	1230
3	56	4	2003	3.69719	0.438633	1.9744	13.5022	0.328955	1.41196	0.0253188	1.63062	0.351449	3.13346	0	1230
3	56	5	2004	3.40175	0.528381	1.9678	13.5014	0.395665	1.26931	0.0208776	1.91098	0.325514	3.13346	0	1230
3	56	6	2005	3.30563	0.607227	1.83251	11.5183	0.36898	1.20252	0.0251736	2.10819	0.354188	3.13346	0	1230
3	56	7	2006	3.48553	0.660368	2.08569	11.5183	0.341862	1.23169	0.0207272	2.72314	0.239894	3.13346	0	1230
3	56	8	2007	3.44069	0.7895	2.17601	11.5183	0.375416	1.10146	0.0179193	3.01063	0.236801	3.13346	0	1230
3	56	9	2008	3.23971	1.00133	3.23949	11.7277	0.457726	0.891837	0.0192797	3.53809	0.206787	3.13346	0	1230
3	56	10	2009	3.77174	1.01828	3.26042	12.0419	0.429901	0.951709	0.0198702	3.48751	0.385188	3.13346	0	1230
3	56	11	2010	4.14303	1.15425	3.52893	12.0419	0.454136	0.915344	0.0186747	4.35551	0.536259	3.13346	0	1230
3	56	12	2011	2.86734	1.53015	3.76375	12.0942	0.507368	0.730508	0.0218527	5.30513	0.587591	3.13346	0	1230
3	56	13	2012	3.70577	1.87252	4.69742	12.0419	0.495916	0.643217	0.0190753	5.91701	0.904709	3.13346	0	1230
3	56	14	2013	4.28156	1.99832	4.99803	12.5654	0.469957	0.633646	0.0205875	5.72988	0.967992	3.13346	0	1230
3	56	15	2014	4.40489	1.96496	4.83656	13.089	0.400432	0.655137	0.0183042	5.36541	0.959095	3.13346	0	1230
3	56	16	2015	5.25544	2.33494	4.7836	12.5654	0.3987	0.58755	0.0195048	5.83052	0.796601	3.13346	0	1230
3	56	17	2016	6.05165	2.23076	4.73793	12.5183	0.428831	0.631107	0.0182933	5.8388	0.966155	3.13346	0	1230
3	56	18	2017	5.99058	2.64721	4.62515	12.6073	0.541707	0.536996	0.0209775	6.15968	1.01923	3.13346	0	1230
3	56	19	2018	4.65609	2.86823	4.71191	12.5864	0.533249	0.500543	0.020076	6.34987	0.854795	3.13346	0	1230
3	56	20	2019	3.90117	3.35583	4.95125	12.5654	0.493668	0.438422	0.0266919	6.44669	0.37919	3.13346	0	1230
4	57	1	2000	3.19799	0.296295	0.994546	158.377	0.227808	0.21248	0.0500409	0.641023	0.706717	0.245555	0	240
4	57	2	2001	3.97077	0.330811	1.13516	158.377	0.209904	0.196738	0.0468105	0.819929	0.654294	0.245555	0	240
4	57	3	2002	4.62834	0.384273	1.14148	157.544	0.186045	0.179885	0.0459795	0.876492	0.601336	0.245555	0	240
4	57	4	2003	2.73859	0.368218	1.2173	152.82	0.219593	0.20535	0.0325083	0.863919	0.658256	0.245555	0	240
4	57	5	2004	3.80411	0.41646	1.2959	158.377	0.213988	0.189734	0.0443692	0.974962	0.530659	0.245555	0	240
4	57	6	2005	5.61591	0.412069	1.18723	161.156	0.163661	0.197053	0.0455688	0.852293	0.601795	0.245555	0	240
4	57	7	2006	6.1584	0.450044	1.27965	163.934	0.178894	0.188864	0.0438566	0.83606	0.554198	0.245555	0	240
4	57	8	2007	4.61918	0.529805	1.34165	166.713	0.233803	0.165164	0.0460234	1.22684	0.442005	0.245555	0	240
4	57	9	2008	5.12919	0.59396	1.38907	166.991	0.204115	0.151605	0.0359289	1.32897	0.247119	0.245555	0	240
4	57	10	2009	4.91832	0.655913	1.39776	169.492	0.224223	0.143057	0.0559349	0.722974	0.317915	0.245555	0	240
4	57	11	2010	6.42992	0.815265	1.57806	166.713	0.250689	0.124892	0.0411465	0.981981	0.334672	0.245555	0	240
4	57	12	2011	6.30412	1.02979	1.64321	165.602	0.251352	0.103935	0.0377383	0.982315	0.338657	0.245555	0	240
4	57	13	2012	10.1367	1.2405	1.71168	161.156	0.260577	0.0907018	0.0363485	0.977288	0.360973	0.245555	0	240
4	57	14	2013	8.90516	1.32161	2.20488	161.156	0.298565	0.0886767	0.0346896	1.02914	0.39797	0.245555	0	240
4	57	15	2014	8.43671	1.49558	2.53869	161.156	0.308104	0.0809214	0.0292944	1.16074	0.402944	0.245555	0	240
4	57	16	2015	8.14115	1.63337	2.63926	158.377	0.316003	0.0768018	0.0318466	2.61589	0.376115	0.245555	0	240
4	57	17	2016	7.84497	1.52335	2.70068	158.211	0.285341	0.084272	0.0387045	2.57166	0.437201	0.245555	0	240
4	57	18	2017	6.7167	1.58391	2.72359	154.515	0.299043	0.0843287	0.0332567	3.47601	0.405685	0.245555	0	240
4	57	19	2018	8.11308	1.54781	2.78387	153.709	0.254836	0.0872504	0.0410737	3.63574	0.403424	0.245555	0	240
4	57	20	2019	9.38805	1.1278	2.91832	152.709	0.0986789	0.122832	0.0401424	3.65284	0.533614	0.245555	0	240
1	58	1	2000	0.487104	1.07538	2.12379	448.276	0.500715	0.179427	0.0159344	1.1587	0.47634	0.005255	1	11
1	58	2	2001	0.545946	1.21969	2.3203	448.276	0.504667	0.16976	0.0156676	1.23691	0.439342	0.005255	1	11
1	58	3	2002	0.540843	1.34409	2.51678	448.966	0.5072	0.16329	0.0159569	1.20476	0.46327	0.005255	1	11
1	58	4	2003	0.534002	1.57585	2.55512	448.276	0.520551	0.156307	0.0130038	1.31101	0.512276	0.005255	1	11
1	58	5	2004	0.591107	1.81231	2.71807	448.276	0.52292	0.152196	0.013932	1.69129	0.528961	0.005255	1	11
1	58	6	2005	1.13869	1.154	2.76559	448.276	0.383149	0.256838	0.0134861	1.9288	0.883428	0.005255	1	11
1	58	7	2006	1.12674	1.38515	2.75891	455.172	0.408335	0.228329	0.0114587	2.27583	0.749352	0.005255	1	11
1	58	8	2007	1.29082	1.72121	2.79798	455.172	0.429137	0.206549	0.0116229	2.64196	0.666647	0.005255	1	11
1	58	9	2008	1.18001	2.35075	2.9132	462.069	0.383048	0.167447	0.0115002	3.06607	0.453023	0.005255	1	11
1	58	10	2009	1.06264	2.91284	2.9132	462.069	0.465464	0.149701	0.0115645	3.58262	0.456505	0.005255	1	11
1	58	11	2010	1.0551	3.60925	3.09166	462.069	0.49785	0.137446	0.0123521	4.62509	0.355201	0.005255	1	11
1	58	12	2011	0.678403	4.75485	3.08974	450.63	0.499459	0.10748	0.0117183	5.01312	0.360761	0.005255	1	11
1	58	13	2012	0.610597	6.09426	3.0676	468.966	0.473565	0.0854675	0.0127119	5.75801	0.291219	0.005255	1	11
1	58	14	2013	0.550189	5.52649	2.97977	607.931	0.447081	0.0755223	0.0113939	4.93001	0.361746	0.005255	1	11
1	58	15	2014	0.490151	6.27199	2.92937	620.966	0.445717	0.0673201	0.0109179	4.99329	0.425831	0.005255	1	11
1	58	16	2015	0.472609	6.62042	2.88171	626.388	0.443541	0.0641185	0.0125823	5.22472	0.557285	0.005255	1	11
1	58	17	2016	0.452094	7.18585	2.25075	637.286	0.455219	0.0593175	0.0138893	6.0067	0.605304	0.005255	1	11
1	58	18	2017	0.54035	6.58217	2.253	635.161	0.484171	0.0659928	0.0162118	5.59566	0.817305	0.005255	1	11
1	58	19	2018	0.568119	6.93211	2.19657	630.98	0.464798	0.0633303	0.0184773	5.38849	0.911951	0.005255	1	11
1	58	20	2019	1.0137	4.04385	2.1429	621.39	0.36028	0.111702	0.0197806	5.5568	1.84499	0.005255	1	11
2	59	1	2000	0.666066	0.654485	0.669501	650.97	0.570531	0.281858	0.0171642	0.522883	0.45608	0.184604	0	138
2	59	2	2001	0.877179	0.664492	0.632229	664.82	0.554089	0.280651	0.0178197	0.601661	0.429222	0.184604	0	138
2	59	3	2002	0.870021	0.735872	0.662983	660.665	0.55351	0.266699	0.0165834	0.695812	0.429551	0.184604	0	138
2	59	4	2003	0.829144	0.834902	0.800961	664.82	0.562389	0.24755	0.0153928	0.751637	0.334024	0.184604	0	138
2	59	5	2004	0.713085	1.06979	0.813323	679.887	0.565989	0.208319	0.0144253	0.903566	0.201725	0.184604	0	138
2	59	6	2005	0.653161	1.25652	0.834569	678.67	0.564275	0.182194	0.0126905	0.679774	0.187702	0.184604	0	138
2	59	7	2006	0.643894	1.55221	0.979938	678.67	0.548515	0.160396	0.0120871	1.33669	0.171908	0.184604	0	138
2	59	8	2007	0.633037	1.84589	1.07362	692.521	0.548601	0.140114	0.0123623	1.57829	0.161393	0.184604	0	138
2	59	9	2008	0.57914	2.39522	1.41491	689.751	0.585259	0.115876	0.013982	1.77077	0.153998	0.184604	0	138
2	59	10	2009	0.601591	2.55182	1.49762	692.521	0.637547	0.112554	0.0136259	2.0386	0.175608	0.184604	0	138
2	59	11	2010	0.562231	3.11832	1.54987	692.521	0.661653	0.0991379	0.0131823	2.13224	0.192749	0.184604	0	138
2	59	12	2011	0.515676	3.88063	1.54582	721.607	0.691561	0.0810346	0.0116271	2.43728	0.176093	0.184604	0	138
2	59	13	2012	0.521288	4.29416	1.60551	720.222	0.683473	0.0757031	0.0124569	2.70756	0.194572	0.184604	0	138
2	59	14	2013	0.557506	4.31465	1.64521	747.922	0.666232	0.0760842	0.0120793	2.49979	0.245785	0.184604	0	138
2	59	15	2014	0.483315	4.60031	1.64393	747.922	0.617348	0.0737876	0.0145378	2.47334	0.298318	0.184604	0	138
2	59	16	2015	0.616833	4.56717	1.71735	747.922	0.557266	0.0756904	0.0131562	2.03688	0.366927	0.184604	0	138
2	59	17	2016	0.627286	4.9298	1.57143	737.812	0.540925	0.0724693	0.0153035	2.13002	0.403591	0.184604	0	138
2	59	18	2017	0.604132	5.87854	1.60428	740.305	0.585136	0.061429	0.0161425	2.40924	0.409792	0.184604	0	138
2	59	19	2018	0.69657	6.09267	1.61922	744.321	0.563222	0.0592717	0.0178719	2.92136	0.434062	0.184604	0	138
2	59	20	2019	0.702302	5.96277	1.6341	752.77	0.514639	0.0609552	0.018277	2.75312	0.506228	0.184604	0	138
4	60	1	2000	1.43739	0.580187	1.97673	29.997	0.238199	0.626283	0.0436165	0.946083	1.39866	0.160199	0	84
4	60	2	2001	1.45264	0.621837	2.2561	29.997	0.239436	0.605195	0.0404148	1.29906	1.54726	0.160199	0	84
4	60	3	2002	1.38526	0.682102	2.30413	29.3971	0.244562	0.600883	0.0427153	1.27228	1.32078	0.160199	0	84
4	60	4	2003	3.0986	0.741707	2.39509	29.997	0.246674	0.577701	0.033077	1.23072	1.25023	0.160199	0	84
4	60	5	2004	3.62792	0.940653	2.67709	29.997	0.224461	0.497693	0.0416379	1.50043	1.133	0.160199	0	84
4	60	6	2005	3.22527	1.16689	3.35617	29.997	0.190554	0.422054	0.0426395	1.70672	0.761266	0.160199	0	84
4	60	7	2006	3.09436	1.41442	4.13511	29.997	0.199995	0.372863	0.0455986	1.98188	0.611339	0.160199	0	84
4	60	8	2007	3.18867	1.7312	4.11044	29.997	0.212038	0.325846	0.0424046	2.3461	0.546714	0.160199	0	84
4	60	9	2008	3.35948	2.19846	4.04538	30.5969	0.20455	0.262032	0.0307935	2.65892	0.324401	0.160199	0	84
4	60	10	2009	3.5103	2.56869	4.72268	30.9969	0.21302	0.248325	0.0400907	2.95155	0.371542	0.160199	0	84
4	60	11	2010	3.5157	3.24268	4.94102	30.9969	0.291658	0.214234	0.035897	4.187	0.416659	0.160199	0	84
4	60	12	2011	3.38564	4.83767	5.57549	30.8969	0.298317	0.15112	0.0323973	4.28391	0.376455	0.160199	0	84
4	60	13	2012	3.29632	5.78083	6.21153	30.9969	0.330735	0.129633	0.032273	3.11263	0.418472	0.160199	0	84
4	60	14	2013	3.05825	6.48459	6.88817	30.9969	0.335256	0.12338	0.0342976	3.14746	0.467637	0.160199	0	84
4	60	15	2014	4.79037	4.7246	7.31298	30.9969	0.191082	0.174967	0.025371	4.17308	0.588227	0.160199	0	84
4	60	16	2015	4.98579	4.75705	8.07333	30.9969	0.157132	0.177107	0.0292857	4.06301	0.580064	0.160199	0	84
4	60	17	2016	5.1962	3.53479	9.31059	41.0459	0.166997	0.183526	0.0365519	3.19356	0.768886	0.160199	0	84
4	60	18	2017	4.03727	3.7987	9.87069	40.346	0.169465	0.176211	0.0316019	4.11412	0.690782	0.160199	0	84
4	60	19	2018	3.8119	4.2909	10.5872	40.156	0.162138	0.157318	0.0384581	3.4178	0.603613	0.160199	0	84
4	60	20	2019	13.0903	2.9563	11.7153	40.046	0.0717905	0.233093	0.0420574	4.11283	0.971131	0.160199	0	84
3	61	1	2000	0.687066	0.78805	2.35377	19.2678	0.554216	0.34151	0.03843	1.33176	0.273692	4.86137	0	1011
3	61	2	2001	0.685581	0.838017	2.39655	19.2678	0.543903	0.332239	0.0323155	1.60234	0.210517	4.86137	0	1011
3	61	3	2002	0.68657	0.856696	2.26852	17.9833	0.486608	0.363729	0.029644	2.54965	0.245482	4.86137	0	1011
3	61	4	2003	0.659215	0.905333	2.23422	19.09	0.513991	0.334743	0.0285473	1.89281	0.220729	4.86137	0	1011
3	61	5	2004	0.600849	1.07667	2.30974	19.2678	0.541997	0.294458	0.0277146	2.64919	0.263901	4.86137	0	1011
3	61	6	2005	0.640037	1.0945	2.31205	19.2678	0.544038	0.302847	0.0259868	2.16909	0.325841	4.86137	0	1011
3	61	7	2006	0.614427	1.2883	2.28789	19.2678	0.575073	0.27037	0.0265093	2.53518	0.302841	4.86137	0	1011
3	61	8	2007	0.640096	1.51948	2.24232	19.2678	0.600083	0.239987	0.0285577	2.62286	0.274183	4.86137	0	1011
3	61	9	2008	0.55029	1.96983	2.22354	18.6256	0.634976	0.196799	0.027531	5.70562	0.254188	4.86137	0	1011
3	61	10	2009	0.592157	2.02833	2.56373	19.2678	0.640723	0.191997	0.028175	8.62168	0.407494	4.86137	0	1011
3	61	11	2010	0.558255	2.44548	2.87656	19.2678	0.668014	0.167591	0.026055	7.84447	0.436383	4.86137	0	1011
3	61	12	2011	0.510259	3.03136	3.20856	18.9467	0.69362	0.141999	0.0271653	6.54313	0.457993	4.86137	0	1011
3	61	13	2012	0.472471	3.37212	3.52435	19.2678	0.700841	0.127495	0.0286457	6.90899	0.540575	4.86137	0	1011
3	61	14	2013	0.501811	3.42018	3.367	19.2678	0.691766	0.130722	0.0254142	24.3271	0.644951	4.86137	0	1011
3	61	15	2014	0.47121	3.90445	3.38983	19.2678	0.691638	0.118253	0.0302365	27.2324	0.709857	4.86137	0	1011
3	61	16	2015	0.450414	4.33628	3.41297	19.2678	0.687874	0.108488	0.0331575	21.993	0.856605	4.86137	0	1011
3	61	17	2016	0.448603	4.93955	3.01144	18.6577	0.666686	0.100299	0.031687	7.66808	0.819606	4.86137	0	1011
3	61	18	2017	0.562839	5.93291	2.9524	17.3089	0.577024	0.091254	0.0321371	7.44321	0.734077	4.86137	0	1011
3	61	19	2018	0.546076	5.89897	2.89451	18.6256	0.578366	0.0856302	0.0365337	6.42803	0.703987	4.86137	0	1011
3	61	20	2019	0.561941	5.78702	2.83775	18.6256	0.379637	0.0888015	0.0408272	5.84407	0.698549	4.86137	0	1011
1	62	1	2000	1.37341	0.572347	0.75906	631.868	0.325276	0.138334	0.0233292	0.668549	0.533726	0.002382	0	8
1	62	2	2001	1.46215	0.589239	0.784314	631.868	0.345693	0.139039	0.023335	0.899112	0.512249	0.002382	0	8
1	62	3	2002	1.51982	0.644275	0.760923	627.652	0.353663	0.133383	0.0197564	0.861656	0.451324	0.002382	0	8
1	62	4	2003	1.45395	0.737609	0.801555	629.706	0.396552	0.124892	0.0191237	1.11925	0.439695	0.002382	0	8
1	62	5	2004	1.20767	0.891087	0.790041	629.706	0.422786	0.115399	0.019423	1.04362	0.370873	0.002382	0	8
1	62	6	2005	1.32131	1.07087	0.828662	629.706	0.439809	0.103229	0.0184182	1.26275	0.345946	0.002382	0	8
1	62	7	2006	1.34236	1.24753	0.888889	636.55	0.468885	0.0982413	0.0185425	1.36962	0.377345	0.002382	0	8
1	62	8	2007	1.42384	1.50011	0.892857	629.706	0.49279	0.0879823	0.01802	1.58364	0.366632	0.002382	0	8
1	62	9	2008	1.50006	1.82424	0.970391	629.706	0.509682	0.0755256	0.0177046	1.65743	0.350057	0.002382	0	8
1	62	10	2009	1.46257	2.1662	1.025	629.706	0.466857	0.0663056	0.0170891	1.83437	0.40271	0.002382	0	8
1	62	11	2010	1.41026	2.66879	1.04955	622.435	0.48003	0.0611848	0.01877	2.42904	0.479371	0.002382	0	8
1	62	12	2011	1.49946	3.18961	1.07399	625.171	0.478338	0.0552547	0.018496	3.84276	0.535589	0.002382	0	8
1	62	13	2012	1.4682	3.58922	1.10312	615.595	0.47008	0.0512398	0.0202878	2.9812	0.505877	0.002382	0	8
1	62	14	2013	1.47181	4.00462	1.14259	622.435	0.463092	0.0476556	0.0172622	3.07913	0.542707	0.002382	0	8
1	62	15	2014	1.37903	4.59667	1.21777	622.435	0.453744	0.0429213	0.0169624	3.09939	0.549157	0.002382	0	8
1	62	16	2015	1.30964	5.03319	1.31926	622.435	0.445395	0.0400732	0.0187166	3.15506	0.566556	0.002382	0	8
1	62	17	2016	1.23538	5.54849	1.38822	624.145	0.446988	0.0370043	0.0209175	3.58482	0.581873	0.002382	0	8
1	62	18	2017	1.147	6.42452	1.44893	612.107	0.447741	0.0330847	0.0207355	3.55228	0.570688	0.002382	0	8
1	62	19	2018	1.10292	7.18147	1.49254	600.068	0.447979	0.0303472	0.0214955	3.51479	0.600128	0.002382	0	8
1	62	20	2019	0.957964	8.52518	1.52147	588.03	0.491588	0.0265651	0.0235951	3.62139	0.60826	0.002382	0	8
2	63	1	2000	0.685393	0.273607	2.05381	152.749	0.440072	0.841167	0.0311185	1.0028	0.901684	1.09018	1	894
2	63	2	2001	0.110901	0.305067	2.01723	152.749	0.526442	0.814393	0.028293	1.38837	1.05848	1.09018	1	894
2	63	3	2002	0.679184	0.305067	1.72522	152.749	0.526442	0.968562	0.0269469	1.63273	1.01331	1.09018	1	894
2	63	4	2003	0.88896	0.542027	1.94137	152.749	0.557771	0.571839	0.0261826	1.54536	0.699744	1.09018	1	894
2	63	5	2004	0.586009	0.744667	2.3734	150.451	0.501791	0.447291	0.0275296	1.9313	0.492381	1.09018	1	894
2	63	6	2005	0.305575	0.8985	2.68135	150.451	0.475941	0.389188	0.024947	2.37674	0.353745	1.09018	1	894
2	63	7	2006	0.117257	1.03385	2.72807	150.451	0.487145	0.358425	0.0216312	2.75831	0.345003	1.09018	1	894
2	63	8	2007	0.379119	1.58369	2.77294	160.481	0.619598	0.230015	0.0237136	3.37567	0.226793	1.09018	1	894
2	63	9	2008	0.327387	2.10046	2.2305	161.323	0.716001	0.177978	0.0258639	3.27002	0.140783	1.09018	1	894
2	63	10	2009	0.321952	2.40497	2.12766	160.321	0.717995	0.162978	0.0271953	3.93031	0.127359	1.09018	1	894
2	63	11	2010	0.320487	2.76901	2.08323	160.321	0.735614	0.153628	0.0239308	4.35903	0.170659	1.09018	1	894
2	63	12	2011	0.167945	3.76721	2.20088	163.327	0.78157	0.121665	0.0205624	4.74777	0.19609	1.09018	1	894
2	63	13	2012	0.335921	4.5204	2.31086	160.321	0.775761	0.112451	0.0243675	5.36383	0.286503	1.09018	1	894
2	63	14	2013	0.353157	4.4583	2.36844	170.341	0.759676	0.114641	0.0248	4.87373	0.370476	1.09018	1	894
2	63	15	2014	0.469645	3.69139	2.40993	170.341	0.729189	0.143134	0.026536	4.35645	0.463903	1.09018	1	894
2	63	16	2015	0.243126	3.96902	2.50283	160.321	0.72359	0.144544	0.0265763	4.19455	0.499146	1.09018	1	894
2	63	17	2016	0.491096	4.0009	2.50956	165.531	0.71	0.142041	0.0286051	4.00422	0.526188	1.09018	1	894
2	63	18	2017	0.426508	5.18572	1.27022	166.232	0.732845	0.110797	0.0265167	4.49874	0.353893	1.09018	1	894
2	63	19	2018	0.459564	5.77433	1.37407	166.232	0.737313	0.0999063	0.0295514	4.98649	0.313603	1.09018	1	894
2	63	20	2019	0.606551	5.0466	1.49642	166.232	0.613098	0.116301	0.0323688	5.11231	0.393208	1.09018	1	894
2	64	1	2000	1.91011	0.199107	0.375657	160.367	0.363265	0.205458	0.0347143	0.745259	0.92513	0.86243	1	324
2	64	2	2001	1.96145	0.222893	0.37037	160.367	0.377055	0.189555	0.0330633	0.893759	0.820718	0.86243	1	324
2	64	3	2002	1.87627	0.25126	0.508351	156.357	0.398912	0.193328	0.0310265	0.956793	0.760066	0.86243	1	324
2	64	4	2003	2.0594	0.289178	0.580131	154.639	0.439868	0.181933	0.0322184	1.13299	0.818733	0.86243	1	324
2	64	5	2004	1.76671	0.347786	0.65123	159.272	0.472756	0.153195	0.0295647	1.29674	0.66414	0.86243	1	324
2	64	6	2005	1.16794	0.441718	0.647482	159.272	0.423897	0.126316	0.0262737	1.44891	0.519271	0.86243	1	324
2	64	7	2006	1.36556	0.521614	0.64005	164.96	0.474198	0.110914	0.0265731	1.55097	0.461684	0.86243	1	324
2	64	8	2007	1.25853	0.691272	0.708717	164.96	0.524151	0.0884453	0.0248248	1.75724	0.379226	0.86243	1	324
2	64	9	2008	1.21138	0.822218	0.697837	167.235	0.541012	0.0754697	0.023553	1.91059	0.250923	0.86243	1	324
2	64	10	2009	1.06882	1.01474	0.766551	171.821	0.544323	0.0622641	0.0239381	2.29158	0.240991	0.86243	1	324
2	64	11	2010	1.11722	1.10368	0.836237	171.038	0.532191	0.0607965	0.0248227	2.64991	0.265115	0.86243	1	324
2	64	12	2011	1.12582	1.22829	0.893471	173.417	0.52248	0.0557137	0.0214491	3.09827	0.30444	0.86243	1	324
2	64	13	2012	1.1268	1.31868	0.961538	176.739	0.51439	0.0517044	0.0213032	3.22248	0.306685	0.86243	1	324
2	64	14	2013	1.39525	1.15938	0.960879	176.739	0.371094	0.0613707	0.0247872	3.2785	0.348907	0.86243	1	324
2	64	15	2014	1.36203	1.2851	1.16598	176.739	0.357009	0.057219	0.0244577	3.46234	0.499772	0.86243	1	324
2	64	16	2015	1.2796	1.43614	1.23372	176.638	0.350691	0.0521479	0.0269232	3.75961	0.601232	0.86243	1	324
2	64	17	2016	1.26089	1.625	1.23288	168.319	0.346518	0.0493924	0.030108	3.89405	0.722228	0.86243	1	324
2	64	18	2017	1.19896	1.75633	1.23203	169.003	0.352776	0.046378	0.0354835	3.79544	0.834796	0.86243	1	324
2	64	19	2018	1.23266	1.90566	1.23119	169.231	0.337331	0.0429105	0.0388548	4.0553	0.779178	0.86243	1	324
2	64	20	2019	1.04554	2.41784	1.23035	165.356	0.350852	0.0352265	0.0385147	4.30067	0.662716	0.86243	1	324
2	65	1	2000	1.37039	0.381034	0.63745	89.9225	0.336199	0.209113	0.0330911	0.760415	0.414805	1.69382	0	330
2	65	2	2001	1.43414	0.414828	0.629426	89.9225	0.349958	0.198306	0.0308713	0.840126	0.419501	1.69382	0	330
2	65	3	2002	1.20518	0.456014	0.695652	90.2326	0.361718	0.18824	0.0302791	0.758373	0.37474	1.69382	0	330
2	65	4	2003	1.18212	0.47931	0.766133	89.9225	0.382734	0.188663	0.0316706	0.777526	0.381237	1.69382	0	330
2	65	5	2004	1.23714	0.537586	0.918197	89.9225	0.391276	0.17612	0.0326109	0.821736	0.420058	1.69382	0	330
2	65	6	2005	1.29347	0.506207	1.17219	89.9225	0.271117	0.195774	0.0264546	0.869401	0.448188	1.69382	0	330
2	65	7	2006	1.54603	0.556897	1.26802	89.9225	0.255728	0.187034	0.0274962	0.93363	0.478248	1.69382	0	330
2	65	8	2007	1.66827	0.672143	1.37499	86.8217	0.274708	0.168072	0.0259699	1.09686	0.439628	1.69382	0	330
2	65	9	2008	1.54885	0.834146	1.45594	88.9922	0.29198	0.135848	0.0264123	1.16078	0.353041	1.69382	0	330
2	65	10	2009	1.39466	1.02276	1.42459	89.9225	0.314228	0.113923	0.0275061	1.36425	0.396005	1.69382	0	330
2	65	11	2010	1.17678	1.53643	2.03785	86.8217	0.426086	0.0874052	0.0277284	1.85763	0.344082	1.69382	0	330
2	65	12	2011	1.10477	2.01511	2.23989	86.2818	0.416548	0.0703076	0.0225316	2.60626	0.366687	1.69382	0	330
2	65	13	2012	0.967746	2.50286	2.15194	86.8217	0.457477	0.0577508	0.024282	2.29428	0.377075	1.69382	0	330
2	65	14	2013	1.00473	3.02037	2.20005	76.4656	0.463519	0.0563218	0.0254959	3.83514	0.399127	1.69382	0	330
2	65	15	2014	0.961569	3.41296	2.11995	76.4656	0.460958	0.0515109	0.0290635	4.00749	0.458275	1.69382	0	330
2	65	16	2015	0.928171	3.73296	2.04548	83.7989	0.465969	0.0479967	0.0294067	5.24938	0.478937	1.69382	0	330
2	65	17	2016	0.912909	4.30024	1.56923	79.0813	0.462456	0.045014	0.0331685	5.93139	0.480394	1.69382	0	330
2	65	18	2017	0.919506	4.57794	1.57394	79.64	0.462224	0.04256	0.0342235	5.82844	0.540105	1.69382	0	330
2	65	19	2018	0.834912	4.92353	1.57834	80.0124	0.481083	0.0395337	0.0361423	5.99124	0.585946	1.69382	0	330
2	65	20	2019	0.777061	5.29825	1.58248	80.2607	0.437434	0.0372742	0.0361542	5.91796	0.604535	1.69382	0	330
1	66	1	2000	0.796949	0.34572	0.237389	129.199	0.12243	0.354977	0.0671259	1.48912	0.837383	0.64373	0	66
1	66	2	2001	0.838989	0.345431	0.233574	96.6767	0.129403	0.402595	0.0582779	1.57971	0.794985	0.64373	0	66
1	66	3	2002	0.763997	0.387994	0.233514	135.228	0.119954	0.384705	0.064966	1.43041	0.717574	0.64373	0	66
1	66	4	2003	0.97515	0.395056	0.213347	137.812	0.0942904	0.410873	0.0599236	1.47599	0.738012	0.64373	0	66
1	66	5	2004	0.811529	0.451087	0.442693	137.812	0.105495	0.37644	0.0482494	1.76912	0.642406	0.64373	0	66
1	66	6	2005	0.616391	0.407757	0.428302	180.879	0.0754301	0.331819	0.0531068	1.42232	0.10563	0.64373	0	66
1	66	7	2006	0.607919	0.634862	0.425396	137.812	0.0666286	0.306463	0.049195	1.98945	0.0917915	0.64373	0	66
1	66	8	2007	0.730982	0.532923	0.622316	189.492	0.0771219	0.294918	0.0461467	1.71084	0.074529	0.64373	0	66
1	66	9	2008	0.728809	0.647514	0.619221	189.492	0.0849192	0.252015	0.045743	1.73921	0.0456923	0.64373	0	66
1	66	10	2009	0.689533	0.757164	0.620181	189.492	0.101035	0.235273	0.0534837	2.66675	0.143886	0.64373	0	66
1	66	11	2010	0.624176	1.18827	0.616105	146.425	0.107249	0.224325	0.063531	4.59497	0.230379	0.64373	0	66
1	66	12	2011	0.560844	1.51261	0.614376	146.425	0.115422	0.202569	0.0460614	6.18079	0.240492	0.64373	0	66
1	66	13	2012	0.534147	1.79032	1.01645	146.425	0.120304	0.17863	0.0582865	6.18895	0.327349	0.64373	0	66
1	66	14	2013	0.539416	1.98543	1.2	145.673	0.122341	0.166754	0.0475589	6.03725	0.408212	0.64373	0	66
1	66	15	2014	0.499157	2.15992	1.28676	145.673	0.123493	0.158535	0.0527704	5.38916	0.473365	0.64373	0	66
1	66	16	2015	0.548757	2.26843	1.23675	145.673	0.12354	0.153712	0.0590693	4.90331	0.583197	0.64373	0	66
1	66	17	2016	0.488467	2.75644	1.23023	130.789	0.125431	0.145355	0.0591125	5.84528	0.630547	0.64373	0	66
1	66	18	2017	0.426016	2.96835	1.22378	131.743	0.132182	0.135865	0.0578055	6.70372	0.782227	0.64373	0	66
1	66	19	2018	0.388419	3.18276	1.21739	132.524	0.141056	0.12644	0.0658496	8.51336	0.557156	0.64373	0	66
1	66	20	2019	0.325874	3.60583	1.21107	133.998	0.116123	0.112292	0.0723973	8.25738	0.549128	0.64373	0	66
4	67	1	2000	1.6222	0.370556	1.74129	74.9269	0.197831	0.663027	0.0522219	0.821791	1.15245	0.32459	0	236
4	67	2	2001	1.9727	0.333119	1.94437	66.7223	0.184406	0.650564	0.0489727	0.582623	1.11698	0.32459	0	236
4	67	3	2002	2.25283	0.366881	2.05515	66.938	0.181049	0.622585	0.0468941	0.783817	1.18279	0.32459	0	236
4	67	4	2003	1.36798	0.406826	2.16263	65.3322	0.243238	0.601914	0.03634	1.13106	1.17868	0.32459	0	236
4	67	5	2004	2.29572	0.4731	2.33878	65.3322	0.218779	0.543708	0.0492037	1.16611	0.8583	0.32459	0	236
4	67	6	2005	2.35668	0.550645	2.58017	65.3322	0.173588	0.488847	0.0507101	1.38741	0.676171	0.32459	0	236
4	67	7	2006	2.41774	0.714847	3.98126	55.6019	0.173299	0.469773	0.0508047	1.69112	0.554898	0.32459	0	236
4	67	8	2007	2.76475	0.90588	3.50452	55.6019	0.160822	0.395221	0.0508854	2.14619	0.438149	0.32459	0	236
4	67	9	2008	2.93183	1.03503	3.89241	55.4629	0.163588	0.370415	0.0355333	2.08946	0.274343	0.32459	0	236
4	67	10	2009	2.19034	1.17046	4.17806	55.6019	0.168052	0.353184	0.0631503	2.27212	0.593434	0.32459	0	236
4	67	11	2010	2.91708	1.38294	4.36805	55.6019	0.169863	0.325992	0.0439237	3.58159	0.715666	0.32459	0	236
4	67	12	2011	3.33773	1.76468	4.54373	55.0459	0.196054	0.271177	0.0456309	3.4871	0.653798	0.32459	0	236
4	67	13	2012	5.24219	2.13862	4.68978	54.2118	0.212856	0.240605	0.0461987	4.45209	0.65517	0.32459	0	236
4	67	14	2013	4.40123	2.31081	5.09165	54.2118	0.21303	0.237155	0.0406225	4.8552	0.7888	0.32459	0	236
4	67	15	2014	4.23279	2.56443	5.36913	54.2118	0.207409	0.220737	0.0337967	4.27533	1.09141	0.32459	0	236
4	67	16	2015	4.08608	2.82946	5.64899	52.8218	0.208761	0.209261	0.0332911	4.79463	1.96167	0.32459	0	236
4	67	17	2016	3.60086	2.62939	5.93127	60.1612	0.207685	0.202532	0.044511	3.57835	2.30202	0.32459	0	236
4	67	18	2017	3.46781	2.71072	6.08651	59.0214	0.203087	0.203116	0.0370326	4.57725	2.30392	0.32459	0	236
4	67	19	2018	4.66408	2.77165	6.50322	58.4515	0.205704	0.201331	0.0487678	4.19581	2.2043	0.32459	0	236
4	67	20	2019	7.57634	2.89126	6.92358	57.9233	0.133809	0.198173	0.0460575	4.06444	1.88903	0.32459	0	236
3	68	1	2000	1.57901	0.315656	0.504395	55.8464	0.265261	0.423838	0.034946	1.06784	0.910999	3.22926	0	639
3	68	2	2001	1.37904	0.341131	0.505108	55.8464	0.266906	0.405437	0.0301921	1.36425	1.11944	3.22926	0	639
3	68	3	2002	1.31698	0.376456	0.498163	55.7686	0.271363	0.385503	0.0296408	1.42363	1.02514	3.22926	0	639
3	68	4	2003	1.32822	0.410694	0.362262	55.7686	0.290758	0.379588	0.027638	1.41971	1.21194	3.22926	0	639
3	68	5	2004	1.0701	0.51555	0.357961	55.7686	0.33811	0.316394	0.0269983	2.10144	1.20253	3.22926	0	639
3	68	6	2005	1.05495	0.590106	0.32631	55.7686	0.364309	0.288993	0.0256202	2.1902	1.03154	3.22926	0	639
3	68	7	2006	0.858031	0.674188	0.324869	55.7686	0.409076	0.265707	0.0234932	2.1983	0.989571	3.22926	0	639
3	68	8	2007	0.885318	0.822694	0.326059	55.7686	0.421041	0.227967	0.0249611	2.65423	1.07706	3.22926	0	639
3	68	9	2008	0.800576	0.660351	0.887413	53.6772	0.369225	0.304575	0.024575	14.4112	1.86721	3.22926	0	639
3	68	10	2009	0.85974	0.782338	0.602265	77.821	0.349482	0.192832	0.0253342	8.93994	2.88859	3.22926	0	639
3	68	11	2010	0.793727	0.976504	0.710934	77.821	0.414173	0.203821	0.023524	16.0406	2.98937	3.22926	0	639
3	68	12	2011	0.772683	1.16997	0.696998	78.1453	0.415435	0.177733	0.0266718	8.31575	2.6493	3.22926	0	639
3	68	13	2012	0.73929	1.32088	0.686354	77.8463	0.42043	0.160612	0.0270016	6.08761	2.39161	3.22926	0	639
3	68	14	2013	0.752858	1.4366	0.539084	77.8463	0.408486	0.159116	0.0252394	4.98742	2.31707	3.22926	0	639
3	68	15	2014	0.739705	1.56068	0.537996	77.8463	0.408903	0.151269	0.029562	5.26142	2.28568	3.22926	0	639
3	68	16	2015	0.73788	1.67457	0.687548	77.8463	0.400689	0.143503	0.0304683	4.31427	2.03073	3.22926	0	639
3	68	17	2016	0.743086	1.98669	0.674066	71.651	0.35418	0.133964	0.0325995	4.92559	1.98069	3.22926	0	639
3	68	18	2017	1.2952	2.2506	0.660849	72.3321	0.334026	0.118828	0.0309731	4.79741	2.02524	3.22926	0	639
3	68	19	2018	1.23742	2.48641	0.647892	72.9809	0.333734	0.107048	0.0347021	4.99124	1.96388	3.22926	0	639
3	68	20	2019	0.949028	3.2692	0.635188	73.3052	0.265285	0.0824973	0.037238	5.2929	1.44223	3.22926	0	639
3	69	1	2000	1.55919	0.338456	0.674567	477.162	0.339121	0.115155	0.0350477	0.508034	0.420948	0.334949	1	103
3	69	2	2001	1.48487	0.361507	0.685302	476.19	0.327738	0.11139	0.0297874	0.618393	0.429279	0.334949	1	103
3	69	3	2002	1.4512	0.38205	0.707034	481.481	0.354324	0.109083	0.0313017	0.601367	0.434646	0.334949	1	103
3	69	4	2003	1.9268	0.352599	0.704862	484.33	0.341386	0.127278	0.0285098	0.58302	0.499565	0.334949	1	103
3	69	5	2004	1.60667	0.426692	0.689533	488.4	0.387291	0.110628	0.0247446	0.611196	0.419488	0.334949	1	103
3	69	6	2005	1.44438	0.524588	0.681937	492.47	0.394565	0.0933032	0.0258877	0.636275	0.360022	0.334949	1	103
3	69	7	2006	1.43556	0.586133	0.343299	500.611	0.412598	0.0876313	0.023882	0.728827	0.344421	0.334949	1	103
3	69	8	2007	1.3984	0.697296	0.691204	516.891	0.433424	0.0778179	0.0221923	0.792451	0.335227	0.334949	1	103
3	69	9	2008	1.06646	0.818541	0.67735	533.171	0.443459	0.0705475	0.0223391	0.885992	0.320923	0.334949	1	103
3	69	10	2009	1.06312	0.911698	0.735775	541.311	0.447743	0.0649207	0.0263527	1.10046	0.407773	0.334949	1	103
3	69	11	2010	0.921365	1.1192	0.728745	557.591	0.50408	0.0554068	0.0271218	1.25547	0.441353	0.334949	1	103
3	69	12	2011	0.851679	1.4131	0.833734	569.394	0.545649	0.0455117	0.0224686	1.49046	0.402206	0.334949	1	103
3	69	13	2012	0.928282	1.46156	0.871356	583.197	0.524053	0.0441798	0.0225293	1.61472	0.438532	0.334949	1	103
3	69	14	2013	0.952507	1.60247	0.908095	591.354	0.534853	0.0420066	0.0223025	1.56784	0.473118	0.334949	1	103
3	69	15	2014	0.883935	1.71522	0.91303	594.66	0.537159	0.0400225	0.0260315	1.52461	0.507977	0.334949	1	103
3	69	16	2015	0.780659	1.92189	0.99434	598.706	0.505829	0.0361725	0.0300713	1.68281	0.530054	0.334949	1	103
3	69	17	2016	0.798261	1.99674	1.01331	608.628	0.48038	0.0351543	0.0347716	1.62357	0.596317	0.334949	1	103
3	69	18	2017	0.732954	2.69387	0.867355	486.61	0.47581	0.0328514	0.0305037	1.92313	0.640331	0.334949	1	103
3	69	19	2018	0.785086	2.56066	0.724638	489.361	0.396889	0.0348596	0.0340767	1.92883	0.807606	0.334949	1	103
3	69	20	2019	0.76076	2.54216	0.585052	495.636	0.308432	0.0355641	0.0379608	2.36804	0.995256	0.334949	1	103
4	70	1	2000	0.836399	0.165403	0.920168	136.414	0.193574	0.545611	0.0327335	0.672248	1.78251	0.306242	1	182
4	70	2	2001	1.79795	0.194585	0.932653	136.414	0.208649	0.478756	0.0280225	0.963866	1.60359	0.306242	1	182
4	70	3	2002	2.10638	0.235264	0.959674	135.754	0.209207	0.41624	0.0339497	0.812412	1.30399	0.306242	1	182
4	70	4	2003	1.40005	0.270432	1.60893	135.283	0.233813	0.381903	0.023606	0.760846	1.37266	0.306242	1	182
4	70	5	2004	2.10444	0.351613	1.00276	135.283	0.308312	0.320019	0.0296423	1.01328	1.11363	0.306242	1	182
4	70	6	2005	2.38311	0.558869	1.11318	135.283	0.377733	0.212401	0.0299517	1.03519	0.597312	0.306242	1	182
4	70	7	2006	1.51688	0.719267	1.20236	134.529	0.417842	0.183421	0.026303	1.17673	0.506766	0.306242	1	182
4	70	8	2007	1.33891	1.09854	1.49168	134.529	0.475461	0.128661	0.026494	1.57475	0.364297	0.306242	1	182
4	70	9	2008	1.1787	1.65037	1.28434	133.587	0.560634	0.0902185	0.0265583	2.00261	0.243994	0.306242	1	182
4	70	10	2009	0.380861	1.97069	1.54773	134.258	0.562133	0.0796107	0.0279111	2.47497	0.274666	0.306242	1	182
4	70	11	2010	0.993728	2.72018	1.57151	132.021	0.566302	0.0636716	0.0293154	3.5086	0.275376	0.306242	1	182
4	70	12	2011	1.26316	3.3626	1.6	129.783	0.570697	0.0552139	0.0264577	4.3104	0.26461	0.306242	1	182
4	70	13	2012	1.35577	3.76284	1.82028	129.783	0.550954	0.0512063	0.0272257	4.70035	0.292253	0.306242	1	182
4	70	14	2013	1.27297	4.1166	1.80551	125.308	0.543858	0.0505977	0.0293615	5.05234	0.320603	0.306242	1	182
4	70	15	2014	1.2453	3.45306	1.79097	129.147	0.471761	0.0602364	0.0241799	4.30557	0.390523	0.306242	1	182
4	70	16	2015	1.97644	2.88025	1.77667	131.251	0.349476	0.0735241	0.0265238	2.93933	0.518228	0.306242	1	182
4	70	17	2016	3.43681	1.91836	2.07896	129.034	0.200233	0.114453	0.030887	2.90952	0.867652	0.306242	1	182
4	70	18	2017	3.65115	2.06045	2.10387	126.816	0.22304	0.109936	0.02942	3.17281	0.873253	0.306242	1	182
4	70	19	2018	3.83997	2.24929	2.12921	124.598	0.233326	0.102877	0.0324837	3.37895	0.895433	0.306242	1	182
4	70	20	2019	4.23106	2.19379	2.15498	122.381	0.25421	0.109258	0.0346314	3.9384	0.933979	0.306242	1	182
4	71	1	2000	0.886322	0.557357	1.52385	312.869	0.202116	0.142932	0.0266156	0.751788	0.512084	0.10884	0	80
4	71	2	2001	1.20657	0.716	1.46781	312.869	0.185209	0.115766	0.0226802	0.698409	0.415484	0.10884	0	80
4	71	3	2002	1.17033	0.837141	2.09689	314.64	0.182379	0.103052	0.0255224	0.868094	0.388997	0.10884	0	80
4	71	4	2003	1.0886	0.959789	1.93944	312.869	0.206309	0.0973285	0.0205167	0.978374	0.369236	0.10884	0	80
4	71	5	2004	1.36777	0.986238	2.73467	312.869	0.229228	0.0993751	0.0226588	0.862379	0.406228	0.10884	0	80
4	71	6	2005	1.3396	1.09367	3.03026	312.869	0.265896	0.0936965	0.0241866	1.05726	0.322005	0.10884	0	80
4	71	7	2006	1.48865	0.920628	2.76583	312.869	0.181316	0.11694	0.01908	1.12723	0.454403	0.10884	0	80
4	71	8	2007	2.08199	1.03067	2.79543	312.869	0.197195	0.10973	0.0204423	1.35121	0.423558	0.10884	0	80
4	71	9	2008	1.99621	1.23609	2.77941	312.279	0.237537	0.0948154	0.0194403	1.51538	0.399595	0.10884	0	80
4	71	10	2009	2.05174	1.4562	2.99305	312.869	0.289151	0.0845709	0.0206908	1.78259	0.584649	0.10884	0	80
4	71	11	2010	1.6146	1.92429	3.02933	306.966	0.328298	0.073456	0.023445	2.35392	0.635635	0.10884	0	80
4	71	12	2011	2.02736	2.32631	3.13829	308.146	0.34756	0.0659071	0.021014	2.64171	0.427055	0.10884	0	80
4	71	13	2012	2.02939	2.61414	3.13182	306.966	0.356904	0.0649777	0.0217064	3.3159	0.513222	0.10884	0	80
4	71	14	2013	2.16433	2.8114	3.30656	306.966	0.358458	0.0626353	0.0239405	3.36172	0.539494	0.10884	0	80
4	71	15	2014	1.80556	2.98636	3.29978	306.966	0.371216	0.0608922	0.0190803	3.10161	0.599401	0.10884	0	80
4	71	16	2015	2.01622	3.07269	3.38324	306.966	0.359251	0.0603033	0.020579	2.43129	0.619889	0.10884	0	80
4	71	17	2016	2.97656	2.30203	2.52099	303.351	0.183974	0.0826866	0.0238239	3.01456	0.833631	0.10884	0	80
4	71	18	2017	3.55113	2.10684	2.56616	302.243	0.182713	0.0923366	0.0241442	2.56998	0.979991	0.10884	0	80
4	71	19	2018	3.70456	2.22273	2.61216	299.882	0.149688	0.0885368	0.0253566	2.45492	1.05147	0.10884	0	80
4	71	20	2019	4.06657	2.08928	2.65899	297.521	0.094515	0.0967413	0.0273625	2.54629	1.14787	0.10884	0	80
4	72	1	2000	0.370385	0.84482	1.57273	89.7398	0.431031	0.207287	0.03049	1.57897	0.489418	0.696175	0	183
4	72	2	2001	0.461142	0.9153	1.54878	89.7398	0.462508	0.197816	0.0272627	1.46257	0.516953	0.696175	0	183
4	72	3	2002	0.462879	0.981937	1.62621	89.7398	0.480004	0.192652	0.0285767	1.90222	0.44992	0.696175	0	183
4	72	4	2003	0.535784	1.03474	1.61564	89.7398	0.461084	0.193285	0.0238365	2.26028	0.500533	0.696175	0	183
4	72	5	2004	0.476077	1.24102	1.67986	89.7398	0.478352	0.170049	0.0281222	1.82921	0.468584	0.696175	0	183
4	72	6	2005	0.433016	1.42696	1.77366	89.7398	0.491467	0.155947	0.0267481	2.27935	0.366525	0.696175	0	183
4	72	7	2006	0.457012	1.66981	1.88464	89.7398	0.478122	0.144246	0.0237806	2.41336	0.354661	0.696175	0	183
4	72	8	2007	0.449155	2.02645	1.79613	89.7398	0.489716	0.126699	0.0239246	2.69314	0.351035	0.696175	0	183
4	72	9	2008	0.42276	2.58152	1.88555	89.1415	0.508328	0.10472	0.0226257	3.19996	0.231467	0.696175	0	183
4	72	10	2009	0.319184	3.02781	1.67986	89.7398	0.532037	0.0938622	0.0242489	0.97173	0.192059	0.696175	0	183
4	72	11	2010	0.276507	4.07213	2.02482	86.7484	0.561896	0.0787799	0.0285319	4.89677	0.223768	0.696175	0	183
4	72	12	2011	0.385828	5.24998	1.98336	87.3467	0.607041	0.064642	0.02531	6.52611	0.23396	0.696175	0	183
4	72	13	2012	0.325397	5.72079	2.01477	86.7484	0.590166	0.0626746	0.0266792	7.0156	0.234696	0.696175	0	183
4	72	14	2013	0.356301	6.18629	2.14955	86.7484	0.592259	0.060895	0.0241458	6.54908	0.0843401	0.696175	0	183
4	72	15	2014	0.305765	6.14945	2.28873	86.7484	0.564183	0.0632894	0.0235151	5.94065	0.316062	0.696175	0	183
4	72	16	2015	0.470025	6.23067	2.43255	86.7484	0.549698	0.0636273	0.0233909	3.93339	0.350029	0.696175	0	183
4	72	17	2016	0.774492	4.21907	1.82837	85.8767	0.300694	0.0967779	0.0289518	3.4491	0.599809	0.696175	0	183
4	72	18	2017	0.844196	4.26294	1.89701	84.9791	0.34076	0.098126	0.0309124	2.8496	0.661439	0.696175	0	183
4	72	19	2018	0.889238	4.49202	1.96881	84.0814	0.347455	0.094463	0.0379708	2.94343	0.658824	0.696175	0	183
4	72	20	2019	0.952529	4.36326	2.04395	83.1837	0.341216	0.100027	0.0345789	3.08937	0.745784	0.696175	0	183
3	73	1	2000	1.61712	0.283734	0.332162	416.667	0.381453	0.299819	0.0356444	0.203372	0.280619	0.64285	1	281
3	73	2	2001	1.61262	0.343939	0.33939	392.857	0.386273	0.2724	0.0343762	0.301727	0.258451	0.64285	1	281
3	73	3	2002	1.55113	0.374582	0.395278	401.19	0.399528	0.26109	0.03091	0.765518	0.24461	0.64285	1	281
3	73	4	2003	1.53102	0.46675	0.388508	404.762	0.413617	0.227996	0.0328447	0.307338	0.204816	0.64285	1	281
3	73	5	2004	1.30295	0.558966	0.451613	416.667	0.442695	0.204045	0.0295331	0.352854	0.174884	0.64285	1	281
3	73	6	2005	1.08068	0.662322	0.383799	428.571	0.378093	0.175547	0.0268077	0.455257	0.151045	0.64285	1	281
3	73	7	2006	1.16734	0.758183	0.383799	428.571	0.356748	0.164029	0.0268898	0.529899	0.138893	0.64285	1	281
3	73	8	2007	1.16227	0.9408	0.629125	440.476	0.36288	0.137344	0.0254454	0.530568	0.114639	0.64285	1	281
3	73	9	2008	1.15571	1.07065	0.629034	445.238	0.363718	0.132697	0.0247044	0.777006	0.104903	0.64285	1	281
3	73	10	2009	1.05125	1.26873	0.625626	452.381	0.341057	0.114768	0.0266477	0.943809	0.0917135	0.64285	1	281
3	73	11	2010	1.02768	1.4853	0.623675	452.381	0.349434	0.116125	0.0270436	1.54039	0.0824637	0.64285	1	281
3	73	12	2011	0.669562	1.80364	1.05392	464.286	0.359679	0.102773	0.0242896	1.52623	0.0696502	0.64285	1	281
3	73	13	2012	0.484654	2.62533	1.78274	357.143	0.36389	0.0943755	0.0231631	2.91211	0.0654799	0.64285	1	281
3	73	14	2013	0.443084	3.35649	2.2242	333.333	0.367292	0.0970871	0.0270515	3.26565	0.0909805	0.64285	1	281
3	73	15	2014	0.461509	3.57459	2.58065	369.048	0.387499	0.0860663	0.0246391	2.78313	0.122925	0.64285	1	281
3	73	16	2015	0.416084	4.14925	2.67775	369.048	0.381356	0.0756727	0.0283515	2.98382	0.139034	0.64285	1	281
3	73	17	2016	0.410424	4.5191	2.86242	375.952	0.381056	0.0698702	0.0327346	2.77219	0.137595	0.64285	1	281
3	73	18	2017	0.396565	4.98376	3.04709	381.19	0.390776	0.0642811	0.0358625	3.23138	0.196748	0.64285	1	281
3	73	19	2018	0.395338	5.18685	3.26968	400.119	0.399644	0.059259	0.0396771	2.69625	0.30286	0.64285	1	281
3	73	20	2019	0.329349	5.82482	3.49716	436.667	0.33921	0.0492661	0.0354735	2.49633	0.317756	0.64285	1	281
3	74	1	2000	0.994074	0.495634	0.349291	666.667	0.523485	0.135035	0.0196765	0.727987	0.494948	0.387002	0	290
3	74	2	2001	0.820581	0.575077	0.40196	666.667	0.497898	0.122883	0.0205865	0.896928	0.452242	0.387002	0	290
3	74	3	2002	0.797781	0.673136	0.403747	666.667	0.536006	0.11602	0.0180734	0.8746	0.467952	0.387002	0	290
3	74	4	2003	0.737561	0.779026	0.411084	666.667	0.550692	0.115827	0.0171031	1.10122	0.468344	0.387002	0	290
3	74	5	2004	0.651218	0.952941	0.509699	668.86	0.560329	0.105164	0.0160558	1.20332	0.384564	0.387002	0	290
3	74	6	2005	0.621975	1.08368	0.525424	666.667	0.567257	0.0973695	0.0151282	1.20521	0.383037	0.387002	0	290
3	74	7	2006	0.515386	1.22261	0.512433	677.596	0.59171	0.09247	0.01399	1.48216	0.46632	0.387002	0	290
3	74	8	2007	0.534881	1.45979	0.552776	677.596	0.606929	0.0817824	0.0145674	1.54076	0.496285	0.387002	0	290
3	74	9	2008	0.512513	1.82758	0.585013	678.689	0.637221	0.0688579	0.0144712	2.04928	0.458333	0.387002	0	290
3	74	10	2009	0.486163	2.03248	0.610102	688.525	0.586172	0.0639977	0.0146741	2.17586	0.568262	0.387002	0	290
3	74	11	2010	0.462822	2.38684	0.78779	699.454	0.598239	0.0615661	0.0139006	3.11814	0.725017	0.387002	0	290
3	74	12	2011	0.398534	3.25462	0.815166	699.454	0.653053	0.0526473	0.0139184	5.32418	0.689792	0.387002	0	290
3	74	13	2012	0.356216	3.95128	0.815301	699.454	0.67822	0.0503382	0.0150146	5.19579	0.737383	0.387002	0	290
3	74	14	2013	0.336489	4.7172	0.871523	690.399	0.683674	0.0456664	0.014225	5.71383	0.737748	0.387002	0	290
3	74	15	2014	0.323304	5.22462	0.986547	690.399	0.709608	0.0426237	0.0166748	13.5824	0.769287	0.387002	0	290
3	74	16	2015	0.293828	5.96505	0.9839	697.928	0.71675	0.0380971	0.0189727	12.66	0.731344	0.387002	0	290
3	74	17	2016	0.282753	6.65657	1.10054	703.279	0.703872	0.0347563	0.0193732	6.21057	0.663359	0.387002	0	290
3	74	18	2017	0.268577	7.43561	1.00282	704.918	0.712343	0.0314775	0.0221158	11.1849	0.654925	0.387002	0	290
3	74	19	2018	0.251375	7.04948	1.04099	817.486	0.616491	0.0287764	0.027622	4.7279	0.683139	0.387002	0	290
3	74	20	2019	0.19732	9.02011	1.1544	825.137	0.524806	0.0227005	0.027302	4.65207	0.61956	0.387002	0	290
3	75	1	2000	1.27419	0.460625	0.796822	121.812	0.152646	0.204018	0.0642708	1.11879	0.349355	2.96392	0	1440
3	75	2	2001	1.22864	0.478788	0.843901	125.619	0.149367	0.200992	0.0507881	1.60277	0.370494	2.96392	0	1440
3	75	3	2002	1.06885	0.518712	0.981649	124.096	0.152572	0.209264	0.053334	1.34075	0.418829	2.96392	0	1440
3	75	4	2003	1.18465	0.554242	0.924632	125.619	0.167305	0.218461	0.0503767	1.43158	0.488436	2.96392	0	1440
3	75	5	2004	1.12966	0.622121	1.02222	125.619	0.177302	0.205073	0.0462325	1.21503	0.444886	2.96392	0	1440
3	75	6	2005	1.14823	0.700909	0.917322	125.619	0.165586	0.190498	0.0461388	1.35927	0.423748	2.96392	0	1440
3	75	7	2006	1.19834	0.799091	0.965935	125.619	0.178612	0.179552	0.045663	1.51682	0.40427	2.96392	0	1440
3	75	8	2007	1.2869	0.905	1.0074	129.425	0.185895	0.162964	0.0473794	1.78768	0.404537	2.96392	0	1440
3	75	9	2008	1.32164	1.06131	1.6877	127.903	0.213404	0.147031	0.0456837	1.85055	0.410911	2.96392	0	1440
3	75	10	2009	1.33267	1.16314	1.7125	133.232	0.220585	0.137384	0.0458276	2.29602	0.434046	2.96392	0	1440
3	75	11	2010	1.0968	1.33857	1.82464	133.232	0.241409	0.12896	0.0455935	2.38452	0.462113	2.96392	0	1440
3	75	12	2011	1.19892	1.61239	1.92205	135.135	0.259434	0.115734	0.0444011	2.75329	0.378232	2.96392	0	1440
3	75	13	2012	1.03704	1.93972	2.33268	137.038	0.264929	0.0976627	0.045776	3.08327	0.5295	2.96392	0	1440
3	75	14	2013	1.05782	2.22444	2.62582	137.038	0.276099	0.0896931	0.0450267	3.1206	0.554866	2.96392	0	1440
3	75	15	2014	1.16677	2.1975	2.66099	137.038	0.177601	0.0940266	0.0474137	3.0066	0.692404	2.96392	0	1440
3	75	16	2015	1.0848	2.41722	2.72582	137.038	0.189037	0.0874338	0.0466474	3.07659	0.760469	2.96392	0	1440
3	75	17	2016	1.09375	2.6415	2.9057	136.658	0.190235	0.081812	0.0509632	3.17612	0.814443	2.96392	0	1440
3	75	18	2017	1.10418	2.85398	2.86143	137.381	0.197767	0.0764749	0.0509427	3.14938	0.904154	2.96392	0	1440
3	75	19	2018	1.10519	3.03534	2.83156	137.952	0.19749	0.0719526	0.0532643	3.02461	0.966997	2.96392	0	1440
3	75	20	2019	0.958424	3.50595	2.88857	140.464	0.180998	0.0622808	0.0581629	2.61519	0.908917	2.96392	0	1440
4	76	1	2000	1.86499	0.633716	0.873924	158.648	0.282287	0.155604	0.0311292	0.723771	0.388437	0.232397	0	193
4	76	2	2001	1.47808	0.603513	1.02854	158.648	0.337632	0.169888	0.0278878	0.869868	0.431131	0.232397	0	193
4	76	3	2002	2.30217	0.710599	1.00764	158.908	0.324419	0.151731	0.0282888	0.8768	0.407459	0.232397	0	193
4	76	4	2003	1.93341	0.840615	1.114	158.648	0.342394	0.140767	0.0247602	0.883181	0.312726	0.232397	0	193
4	76	5	2004	2.02264	0.987934	1.13905	161.248	0.386285	0.125904	0.0302884	0.992134	0.271007	0.232397	0	193
4	76	6	2005	2.12658	1.10719	1.35961	158.689	0.37227	0.123971	0.0289687	1.14165	0.243655	0.232397	0	193
4	76	7	2006	2.10406	1.31985	1.51745	161.248	0.407799	0.108013	0.0250768	1.33874	0.220376	0.232397	0	193
4	76	8	2007	2.20736	1.53435	1.71725	161.248	0.433381	0.100678	0.0269187	1.48225	0.189841	0.232397	0	193
4	76	9	2008	2.03149	1.741	1.75564	162.289	0.305443	0.0923116	0.0236251	1.66153	0.218139	0.232397	0	193
4	76	10	2009	2.20037	1.99646	1.96561	163.849	0.326051	0.0894554	0.0294717	1.64396	0.216435	0.232397	0	193
4	76	11	2010	2.33622	2.40004	2.25979	163.849	0.34739	0.0804179	0.0247827	2.28279	0.24258	0.232397	0	193
4	76	12	2011	2.67324	2.8843	2.73939	163.589	0.396462	0.0700261	0.019983	2.59751	0.277095	0.232397	0	193
4	76	13	2012	2.53098	3.40392	2.4559	163.849	0.411272	0.061298	0.0226047	2.87578	0.268086	0.232397	0	193
4	76	14	2013	2.31018	3.91317	2.58613	163.849	0.411224	0.0569321	0.0177719	3.00941	0.28103	0.232397	0	193
4	76	15	2014	2.35843	4.58211	2.78668	156.047	0.397566	0.0527196	0.0182036	3.21993	0.274845	0.232397	0	193
4	76	16	2015	2.45476	4.94856	3.57946	150.845	0.360547	0.0514622	0.0190375	3.11293	0.444505	0.232397	0	193
4	76	17	2016	2.32199	5.50903	3.48708	150.663	0.357185	0.0471998	0.0232044	3.13184	0.475098	0.232397	0	193
4	76	18	2017	2.40042	5.4921	3.54248	148.894	0.345167	0.0486357	0.0215406	3.14097	0.560527	0.232397	0	193
4	76	19	2018	2.84609	5.35241	3.49045	148.244	0.318422	0.0503359	0.0304058	2.87571	0.546619	0.232397	0	193
4	76	20	2019	4.68736	3.09858	3.78159	147.619	0.108473	0.0888652	0.0294701	2.9062	1.00959	0.232397	0	193
3	77	1	2000	1.70332	0.239785	0.553619	419.188	0.256411	0.187035	0.0295088	0.453308	0.450232	0.21227	0	126
3	77	2	2001	1.72871	0.263876	0.567146	419.188	0.278809	0.175472	0.0257989	0.51733	0.431157	0.21227	0	126
3	77	3	2002	1.696	0.28778	0.618146	422.877	0.287098	0.167459	0.0265762	0.561299	0.391088	0.21227	0	126
3	77	4	2003	1.51402	0.36826	0.61156	424.61	0.285435	0.141336	0.0257713	0.521834	0.324283	0.21227	0	126
3	77	5	2004	1.31898	0.400098	0.626223	424.61	0.346629	0.139836	0.0210707	0.673766	0.292895	0.21227	0	126
3	77	6	2005	1.27415	0.515123	0.643817	433.276	0.38053	0.111309	0.0220458	0.66889	0.208494	0.21227	0	126
3	77	7	2006	1.25969	0.58611	0.371239	437.608	0.38697	0.101871	0.0203838	0.727911	0.19466	0.21227	0	126
3	77	8	2007	1.34382	0.678749	0.847629	441.941	0.381961	0.0923501	0.0196857	0.787075	0.201349	0.21227	0	126
3	77	9	2008	1.2643	0.802312	0.967233	449.307	0.374985	0.0797545	0.0200741	0.931674	0.210496	0.21227	0	126
3	77	10	2009	1.35051	0.862862	1.02853	448.021	0.395971	0.0795674	0.0239228	0.999024	0.290792	0.21227	0	126
3	77	11	2010	1.19906	1.07519	1.01649	456.72	0.416079	0.0681996	0.0244452	1.23905	0.30236	0.21227	0	126
3	77	12	2011	1.18679	1.31975	1.21696	453.438	0.411078	0.0594711	0.0201877	1.80825	0.326196	0.21227	0	126
3	77	13	2012	1.32429	1.34737	1.32347	452.567	0.377595	0.0598293	0.0205754	1.91788	0.419897	0.21227	0	126
3	77	14	2013	1.46691	1.44392	1.45505	452.567	0.372137	0.0602548	0.0195506	1.85921	0.458808	0.21227	0	126
3	77	15	2014	1.39143	1.54881	1.57271	461.271	0.378737	0.0574196	0.0219496	1.95898	0.519192	0.21227	0	126
3	77	16	2015	1.32891	1.71248	1.80105	456.919	0.353697	0.0537619	0.025934	2.0474	0.538735	0.21227	0	126
3	77	17	2016	1.29748	1.88638	1.54706	460.357	0.329358	0.0496272	0.0293976	2.15118	0.554807	0.21227	0	126
3	77	18	2017	1.23189	2.66235	1.65453	356.963	0.312188	0.0461589	0.0267213	2.75103	0.545806	0.21227	0	126
3	77	19	2018	1.22591	2.79023	1.76791	359.182	0.304849	0.0440248	0.0296834	2.7623	0.616798	0.21227	0	126
3	77	20	2019	1.04533	3.27346	1.88767	361.532	0.295532	0.0380716	0.0329665	2.70255	0.627792	0.21227	0	126
3	78	1	2000	1.51776	0.201663	0.230415	270.042	0.388768	0.435329	0.0313513	0.614789	0.90225	1.09858	1	842
3	78	2	2001	1.69787	0.214355	0.230238	270.042	0.382835	0.423354	0.0290807	0.765928	0.931751	1.09858	1	842
3	78	3	2002	1.72622	0.235824	0.229885	268.354	0.40183	0.414678	0.0301398	0.724226	0.859478	1.09858	1	842
3	78	4	2003	1.89227	0.272188	0.208914	270.042	0.429966	0.401922	0.028211	0.780663	0.823249	1.09858	1	842
3	78	5	2004	2.07025	0.306394	0.27894	278.481	0.439324	0.369497	0.0313617	0.7623	0.945455	1.09858	1	842
3	78	6	2005	1.57569	0.437818	0.276763	278.481	0.401786	0.276922	0.0274263	0.946242	0.584053	1.09858	1	842
3	78	7	2006	1.41009	0.547212	0.346431	278.481	0.433547	0.259366	0.0264157	1.26765	0.606147	1.09858	1	842
3	78	8	2007	0.923442	0.741867	0.34571	278.481	0.506613	0.204704	0.0253044	1.73992	0.519933	1.09858	1	842
3	78	9	2008	0.781586	1.30789	0.338685	284.388	0.65235	0.126667	0.0278047	2.10526	0.290786	1.09858	1	842
3	78	10	2009	0.715502	1.76647	0.419167	286.92	0.717816	0.104851	0.0279565	2.29897	0.581329	1.09858	1	842
3	78	11	2010	0.70312	2.29057	0.488888	295.858	0.705675	0.0924162	0.0248451	3.3303	0.528206	1.09858	1	842
3	78	12	2011	0.540104	3.03143	0.558339	295.858	0.727964	0.0752377	0.0237432	4.42398	0.553736	1.09858	1	842
3	78	13	2012	0.496773	3.78278	0.697194	304.826	0.758929	0.0619889	0.0244216	4.21611	0.497154	1.09858	1	842
3	78	14	2013	0.415501	4.59528	0.766113	303.797	0.781327	0.0541667	0.0246339	4.29227	0.467641	1.09858	1	842
3	78	15	2014	0.384028	5.02946	0.904461	312.5	0.786985	0.0497551	0.027138	3.47692	0.458523	1.09858	1	842
3	78	16	2015	0.474185	4.59486	0.97302	312.5	0.75582	0.0555267	0.0282629	3.28004	0.566011	1.09858	1	842
3	78	17	2016	0.452675	5.16466	0.972006	308.784	0.755799	0.0510092	0.0290269	3.40011	0.509016	1.09858	1	842
3	78	18	2017	0.422088	6.4753	1.04035	278.632	0.738189	0.0458687	0.0297167	3.31377	0.476787	1.09858	1	842
3	78	19	2018	0.430051	6.52582	1.10856	280.997	0.72303	0.0453203	0.0329857	3.42117	0.497551	1.09858	1	842
3	78	20	2019	0.390792	7.18604	1.45347	271.622	0.659654	0.0433333	0.0359202	3.46793	0.489613	1.09858	1	842
1	79	1	2000	1.65988	0.380475	1.16594	569.149	0.285484	0.140698	0.0271757	0.622058	0.389501	0.000882	0	5
1	79	2	2001	1.89246	0.38972	1.23355	569.149	0.294861	0.142521	0.0269302	0.653626	0.411141	0.000882	0	5
1	79	3	2002	1.68517	0.445833	1.35584	574.468	0.325855	0.142099	0.0228903	0.650113	0.427539	0.000882	0	5
1	79	4	2003	1.39615	0.52055	1.46899	579.787	0.395136	0.139454	0.0216818	0.71392	0.425014	0.000882	0	5
1	79	5	2004	1.32549	0.63633	1.57459	579.787	0.41609	0.126691	0.0225598	0.726944	0.350421	0.000882	0	5
1	79	6	2005	1.30706	0.733303	1.64894	569.191	0.40523	0.116331	0.0208602	1.05001	0.325835	0.000882	0	5
1	79	7	2006	1.56248	0.840541	1.67759	579.634	0.413934	0.106794	0.0192438	1.02384	0.321727	0.000882	0	5
1	79	8	2007	1.90597	0.938261	1.6039	600.522	0.42836	0.0984312	0.0200222	1.16543	0.304105	0.000882	0	5
1	79	9	2008	1.92501	1.13094	1.70708	604.178	0.455025	0.0850721	0.0195111	1.26795	0.291674	0.000882	0	5
1	79	10	2009	1.79406	1.37586	1.71498	605.744	0.432895	0.0741656	0.0191463	1.52942	0.344816	0.000882	0	5
1	79	11	2010	1.7689	1.67932	1.7229	616.188	0.42829	0.0668916	0.0207663	1.98267	0.403613	0.000882	0	5
1	79	12	2011	1.81207	1.98168	1.67572	627.154	0.438403	0.0600085	0.0204168	2.60916	0.403288	0.000882	0	5
1	79	13	2012	1.77229	2.23076	1.71263	626.632	0.440396	0.0553831	0.0232402	2.903	0.410707	0.000882	0	5
1	79	14	2013	1.80103	2.50083	1.73894	626.632	0.438321	0.0521213	0.0189465	2.95037	0.448972	0.000882	0	5
1	79	15	2014	1.8224	2.71231	1.8008	620.513	0.422408	0.0492616	0.0192294	2.92705	0.477587	0.000882	0	5
1	79	16	2015	1.72918	2.96148	1.90883	625.641	0.412333	0.0455715	0.0215587	3.08284	0.511129	0.000882	0	5
1	79	17	2016	1.69605	3.18382	1.92787	630.769	0.400194	0.0428895	0.0230397	2.92836	0.637021	0.000882	0	5
1	79	18	2017	1.57975	3.6119	1.96796	628.308	0.406006	0.0385195	0.0238975	2.88417	0.666372	0.000882	0	5
1	79	19	2018	1.62276	3.89561	2.05258	625.846	0.407534	0.036104	0.0257217	2.85189	0.704852	0.000882	0	5
1	79	20	2019	1.61661	4.0501	2.15978	623.385	0.409075	0.0355841	0.0262276	2.68724	0.771079	0.000882	0	5
3	80	1	2000	1.41543	0.499	7.27273	1.80288	0.174282	5.49146	0.382207	1.97467	0.0806643	6.76944	0	2737
3	80	2	2001	1.35738	0.5861	7.27361	1.80288	0.205483	4.82628	0.257466	2.31297	0.0722914	6.76944	0	2737
3	80	3	2002	1.30838	0.763222	11.9048	1.6226	0.144805	4.30811	0.263547	3.18189	0.0649294	6.76944	0	2737
3	80	4	2003	1.26426	0.821533	12.9412	1.80007	0.303822	3.73221	0.289867	2.81323	0.0833401	6.76944	0	2737
3	80	5	2004	1.0267	0.9715	11.8013	1.78912	0.310311	3.30056	0.304707	3.13358	0.105919	6.76944	0	2737
3	80	6	2005	0.919221	1.29517	16.3644	1.80462	0.250444	2.58825	0.255583	3.36675	0.0865783	6.76944	0	2737
3	80	7	2006	0.901374	1.5071	23.2804	1.78923	0.222823	2.33605	0.271075	2.90662	0.0947957	6.76944	0	2737
3	80	8	2007	1.04614	1.59117	4.83871	1.78912	0.218247	2.31641	0.271843	4.7611	0.0985021	6.76944	0	2737
3	80	9	2008	1.05189	1.86	4.89237	1.72948	0.183723	2.10617	0.31084	4.54981	0.0985354	6.76944	0	2737
3	80	10	2009	0.956844	2.06767	4.97018	1.78912	0.207158	1.90287	0.252092	4.98199	0.113574	6.76944	0	2737
3	80	11	2010	0.863634	2.5797	8.06972	1.78912	0.263028	1.60336	0.318314	5.18036	0.0963032	6.76944	0	2737
3	80	12	2011	0.880844	2.9945	7.8672	1.84876	0.264377	1.38053	0.307221	7.23602	0.0461707	6.76944	0	2737
3	80	13	2012	0.836969	3.58529	8.35771	1.78912	0.310574	1.21019	0.244381	8.34985	0.0976211	6.76944	0	2737
3	80	14	2013	0.840126	4.13443	10.5289	1.78912	0.355276	1.0862	0.278234	9.36874	0.122056	6.76944	0	2737
3	80	15	2014	0.835139	4.57667	11.4588	1.78998	0.338674	1.0133	0.264877	9.24142	0.201726	6.76944	0	2737
3	80	16	2015	0.791669	5.11333	11.1311	1.78912	0.321382	0.923052	0.325043	11.0991	0.393123	6.76944	0	2737
3	80	17	2016	0.783396	5.55229	12.8249	1.82708	0.312537	0.849676	0.311878	13.4992	0.440954	6.76944	0	2737
3	80	18	2017	0.747042	6.25721	13.3126	1.86363	0.321045	0.749262	0.313036	12.4073	0.778515	6.76944	0	2737
3	80	19	2018	0.737485	7.39723	13.3067	1.9009	0.400849	0.623653	0.363846	15.4673	0.701448	6.76944	0	2737
3	80	20	2019	0.597847	8.43779	13.293	1.93892	0.337591	0.545325	0.367592	13.246	0.471153	6.76944	0	2737
3	81	1	2000	1.37267	0.420663	0.409671	1264.48	0.306124	0.0513566	0.0302913	0.105044	0.0317474	1.12441	0	845
3	81	2	2001	1.30282	0.461747	0.402568	1254.83	0.321212	0.0494727	0.0284218	0.150972	0.0330134	1.12441	0	845
3	81	3	2002	1.2371	0.51059	0.416159	1258.69	0.327786	0.0493483	0.0261073	0.15843	0.0335321	1.12441	0	845
3	81	4	2003	1.5148	0.564916	0.432923	1274.13	0.343846	0.051406	0.0263828	0.15161	0.0344675	1.12441	0	845
3	81	5	2004	1.60321	0.586858	0.426002	1110.04	0.380133	0.0612004	0.0235708	0.189336	0.0372788	1.12441	0	845
3	81	6	2005	1.95729	0.565978	0.470504	1119.69	0.35477	0.0657717	0.0226372	0.23713	0.0471399	1.12441	0	845
3	81	7	2006	1.63071	0.655958	0.695733	1129.34	0.387417	0.0594162	0.0221357	0.251574	0.0495094	1.12441	0	845
3	81	8	2007	1.90119	0.789385	0.733196	1139	0.412351	0.0516496	0.0215365	0.281704	0.0466358	1.12441	0	845
3	81	9	2008	2.04274	0.896705	0.783544	1141.89	0.435476	0.0473175	0.0218	0.324523	0.0456334	1.12441	0	845
3	81	10	2009	2.05816	0.962606	0.839449	1158.3	0.422058	0.0451486	0.0228696	0.354128	0.0547602	1.12441	0	845
3	81	11	2010	1.97218	1.14862	0.70892	1165.05	0.481695	0.0412406	0.0226722	0.449619	0.0597893	1.12441	0	845
3	81	12	2011	1.45277	1.38782	0.697743	1171.81	0.505944	0.0360594	0.0222015	0.558005	0.0594346	1.12441	0	845
3	81	13	2012	1.52542	2.06243	0.745607	899.903	0.478772	0.0323446	0.020732	0.803663	0.0646755	1.12441	0	845
3	81	14	2013	1.34135	2.44639	0.908228	903.861	0.495252	0.0313961	0.0214744	0.865643	0.0686667	1.12441	0	845
3	81	15	2014	1.30272	2.91768	0.94124	906.371	0.492718	0.027157	0.0210089	0.867171	0.0746713	1.12441	0	845
3	81	16	2015	1.20375	3.33854	1.05081	911.1	0.460653	0.0241721	0.0250492	0.82732	0.0772138	1.12441	0	845
3	81	17	2016	0.883167	4.00903	0.942828	659.073	0.460333	0.0286773	0.0249039	1.18104	0.119268	1.12441	0	845
3	81	18	2017	0.783435	4.57303	1.07548	665.146	0.470063	0.0258047	0.0299177	1.20893	0.12848	1.12441	0	845
3	81	19	2018	0.741212	4.90836	1.36609	668.544	0.492382	0.0241555	0.0350111	1.16853	0.129957	1.12441	0	845
3	81	20	2019	0.726718	4.75413	1.55907	671.65	0.429474	0.0252832	0.0387425	1.29783	0.145497	1.12441	0	845
1	82	1	2000	1.12942	0.531649	5.07357	546.177	0.441617	0.150792	0.0162442	0.661578	1.01722	0.014065	0	15
1	82	2	2001	1.35532	0.574307	5.35637	546.177	0.4413	0.14536	0.0155002	0.756128	0.684508	0.014065	0	15
1	82	3	2002	1.15052	0.636913	5.42205	549.156	0.457351	0.137556	0.0142574	0.784319	0.717892	0.014065	0	15
1	82	4	2003	1.10026	0.757368	5.53082	556.107	0.485608	0.122707	0.0127693	0.768535	0.658236	0.014065	0	15
1	82	5	2004	1.00764	1.04969	5.30187	546.177	0.502003	0.0973457	0.0128643	0.848085	0.489688	0.014065	0	15
1	82	6	2005	0.89813	1.45365	5.23389	546.177	0.545036	0.0735388	0.0125304	1.00598	0.314116	0.014065	0	15
1	82	7	2006	1.00938	1.58592	5.1873	556.107	0.521716	0.0698807	0.0110451	1.01227	0.285964	0.014065	0	15
1	82	8	2007	0.977308	1.82334	5.25758	566.038	0.530655	0.0636651	0.0113827	1.20606	0.25425	0.014065	0	15
1	82	9	2008	1.04124	2.06013	5.28686	571.003	0.519503	0.0580458	0.0129475	1.23705	0.218002	0.014065	0	15
1	82	10	2009	1.40452	1.68365	5.01119	585.899	0.504727	0.0726457	0.012399	1.23688	0.294244	0.014065	0	15
1	82	11	2010	1.34091	1.98893	5.00607	595.829	0.500042	0.0655108	0.0125557	1.69653	0.316447	0.014065	0	15
1	82	12	2011	1.38429	2.42938	4.94389	599.801	0.514309	0.0566896	0.0115346	1.87573	0.305261	0.014065	0	15
1	82	13	2012	1.43081	2.62457	4.83067	605.76	0.523284	0.0536647	0.0122286	1.8006	0.31855	0.014065	0	15
1	82	14	2013	1.44554	2.79876	4.85614	614.47	0.525447	0.0518923	0.00977316	1.94398	0.37156	0.014065	0	15
1	82	15	2014	1.34353	2.88911	4.89727	624.381	0.528294	0.0510967	0.0112049	1.8358	0.425926	0.014065	0	15
1	82	16	2015	1.30383	3.10317	4.93071	624.381	0.517248	0.0485205	0.0118299	1.95371	0.43151	0.014065	0	15
1	82	17	2016	1.29811	3.39591	4.12265	629.732	0.564577	0.0448596	0.0130619	1.98462	0.455692	0.014065	0	15
1	82	18	2017	1.30246	3.36274	4.22973	616.056	0.524143	0.0470827	0.0147603	2.02807	0.551482	0.014065	0	15
1	82	19	2018	1.37393	3.31652	4.39104	625.372	0.460049	0.0474188	0.0177932	2.06162	0.52365	0.014065	0	15
1	82	20	2019	1.3734	3.51706	4.46957	626.363	0.412782	0.0454695	0.0181432	2.05957	0.525468	0.014065	0	15
4	83	1	2000	2.32956	0.4125	1.49917	89.2402	0.193939	0.317855	0.0320367	0.79702	1.03505	0.286759	0	234
4	83	2	2001	2.42317	0.423411	1.67538	83.0527	0.203636	0.302855	0.0323197	1.00874	1.06035	0.286759	0	234
4	83	3	2002	2.15	0.457219	1.70681	83.9695	0.225146	0.290791	0.0267066	1.03635	1.00409	0.286759	0	234
4	83	4	2003	1.84672	0.525686	1.68562	83.0527	0.24216	0.269558	0.0257971	1.07776	0.889426	0.286759	0	234
4	83	5	2004	3.17295	0.616619	2.00457	83.0527	0.261259	0.246201	0.0314372	1.35844	0.754261	0.286759	0	234
4	83	6	2005	3.52658	0.641814	2.19908	83.0527	0.264874	0.272136	0.0328402	1.61005	0.573156	0.286759	0	234
4	83	7	2006	3.66464	0.750103	2.24435	83.0527	0.30532	0.25651	0.0310933	1.71588	0.521716	0.286759	0	234
4	83	8	2007	3.56423	0.879654	2.29793	83.0527	0.351603	0.246983	0.0301264	1.90293	0.540028	0.286759	0	234
4	83	9	2008	3.9965	1.12243	2.86666	81.0325	0.492616	0.205606	0.0267192	2.45579	0.285773	0.286759	0	234
4	83	10	2009	4.04706	1.24846	2.86666	83.0527	0.496664	0.190064	0.0289699	2.41838	0.478423	0.286759	0	234
4	83	11	2010	3.33987	1.89323	3.10555	138.829	0.543589	0.153668	0.0276258	3.46429	0.49788	0.286759	0	234
4	83	12	2011	3.83202	1.99428	3.54205	138.829	0.506505	0.152115	0.0228544	3.65621	0.526012	0.286759	0	234
4	83	13	2012	4.34834	2.11282	3.77946	138.829	0.480802	0.148485	0.0244601	3.5572	0.564648	0.286759	0	234
4	83	14	2013	5.53526	1.71175	4.1328	138.829	0.32134	0.20022	0.0219834	3.47053	0.794176	0.286759	0	234
4	83	15	2014	6.6351	1.81366	4.60289	120.342	0.309348	0.201439	0.0198771	3.43308	0.829317	0.286759	0	234
4	83	16	2015	7.64958	1.75239	4.95986	116.46	0.228641	0.219506	0.0218862	3.51012	1.39023	0.286759	0	234
4	83	17	2016	7.64325	1.68296	5.08729	121.661	0.217147	0.223008	0.0257563	3.89844	1.71364	0.286759	0	234
4	83	18	2017	7.46346	1.72669	5.21534	119.301	0.234858	0.224789	0.0242294	5.14769	1.74021	0.286759	0	234
4	83	19	2018	7.3385	1.87478	5.22782	118.214	0.258336	0.210729	0.0322163	4.04265	1.48503	0.286759	0	234
4	83	20	2019	7.52678	1.78253	5.58971	117.398	0.267538	0.227239	0.0314399	5.86049	1.55424	0.286759	0	234
2	84	1	2000	0.904221	0.705279	1.6152	853.659	0.494654	0.129204	0.0157898	0.692885	0.490458	0.275255	1	130
2	84	2	2001	0.880768	0.780595	1.43541	853.659	0.500915	0.120682	0.0165043	0.832489	0.483679	0.275255	1	130
2	84	3	2002	0.840547	0.858355	1.56326	853.659	0.511577	0.115546	0.0150916	0.784236	0.460826	0.275255	1	130
2	84	4	2003	0.696604	1.02485	1.61616	853.659	0.542881	0.102693	0.0137154	0.869214	0.41725	0.275255	1	130
2	84	5	2004	0.570074	1.41095	1.68687	881.148	0.61236	0.0805445	0.0135978	1.13814	0.290471	0.275255	1	130
2	84	6	2005	0.484099	1.92987	1.68156	873.984	0.644	0.0615992	0.012135	1.3591	0.216731	0.275255	1	130
2	84	7	2006	0.522944	2.2709	1.63043	873.984	0.657753	0.0606049	0.0116665	1.56539	0.21708	0.275255	1	130
2	84	8	2007	0.543511	2.80199	1.60662	873.984	0.680173	0.0519146	0.0116227	1.86946	0.194042	0.275255	1	130
2	84	9	2008	0.517971	3.2958	1.70597	882.114	0.690524	0.0460035	0.0132846	1.77644	0.145227	0.275255	1	130
2	84	10	2009	0.556176	3.36678	1.72039	894.309	0.72052	0.046184	0.0132332	2.03686	0.199004	0.275255	1	130
2	84	11	2010	0.587965	3.54454	1.79084	914.634	0.714562	0.0466625	0.0130314	1.91549	0.210478	0.275255	1	130
2	84	12	2011	0.607459	4.05128	1.88926	922.764	0.722175	0.0422317	0.0110313	2.09921	0.212882	0.275255	1	130
2	84	13	2012	0.673276	4.77198	1.49304	772.358	0.724424	0.0437361	0.0114441	2.44311	0.246554	0.275255	1	130
2	84	14	2013	0.538258	5.25782	1.8686	887.85	0.724989	0.0415419	0.0114817	2.22513	0.265769	0.275255	1	130
2	84	15	2014	0.534409	5.56153	1.87879	911.215	0.652299	0.0395313	0.0135228	2.18637	0.270037	0.275255	1	130
2	84	16	2015	0.545634	5.7637	1.92192	911.215	0.641282	0.038911	0.0128627	2.12173	0.286381	0.275255	1	130
2	84	17	2016	0.576776	5.9832	1.04773	940.654	0.634308	0.0370152	0.0137117	2.05052	0.293766	0.275255	1	130
2	84	18	2017	0.570164	6.42819	1.07284	946.963	0.636173	0.0348018	0.014572	1.92731	0.29825	0.275255	1	130
2	84	19	2018	0.608034	6.58899	1.09649	951.869	0.625509	0.0339159	0.0164256	1.97801	0.331783	0.275255	1	130
2	84	20	2019	0.572494	7.28312	1.11881	939.953	0.61843	0.0316545	0.0176419	2.41905	0.318654	0.275255	1	130
3	85	1	2000	1.71303	0.303352	0.595411	384.414	0.227986	0.0818338	0.0353084	0.421738	0.323611	0.156075	1	70
3	85	2	2001	1.73395	0.31492	0.626513	385.919	0.19385	0.0808499	0.0305716	0.462268	0.325918	0.156075	1	70
3	85	3	2002	1.78976	0.308169	0.595317	389.309	0.176148	0.0860801	0.0318595	0.410053	0.346668	0.156075	1	70
3	85	4	2003	2.03308	0.294354	0.597292	388.527	0.219997	0.0964562	0.0291476	0.441426	0.4021	0.156075	1	70
3	85	5	2004	1.57322	0.372638	0.596263	388.527	0.232175	0.0800236	0.0250141	0.500438	0.294744	0.156075	1	70
3	85	6	2005	1.66779	0.406477	0.611024	388.527	0.264291	0.0768729	0.0262281	0.491558	0.293038	0.156075	1	70
3	85	7	2006	1.64237	0.449835	0.311757	406.78	0.289021	0.0702366	0.0240324	0.608209	0.267913	0.156075	1	70
3	85	8	2007	1.60375	0.55233	0.635728	419.817	0.310144	0.0588694	0.022846	0.724784	0.24887	0.156075	1	70
3	85	9	2008	1.389	0.611779	0.639178	435.984	0.325762	0.0532621	0.023138	0.828694	0.260032	0.156075	1	70
3	85	10	2009	1.46498	0.678485	0.641802	443.286	0.371102	0.0491846	0.026703	0.882232	0.352765	0.156075	1	70
3	85	11	2010	1.31847	0.802661	0.591782	458.811	0.398527	0.0435174	0.0265159	1.29033	0.378343	0.156075	1	70
3	85	12	2011	1.23054	1.0142	0.680652	464.025	0.403781	0.037065	0.02292	1.53211	0.355611	0.156075	1	70
3	85	13	2012	1.28562	1.11251	0.710243	467.363	0.424724	0.0344911	0.0242625	1.57002	0.383153	0.156075	1	70
3	85	14	2013	1.54184	1.05442	0.739514	472.585	0.357028	0.0386175	0.0236682	1.4823	0.464088	0.156075	1	70
3	85	15	2014	1.48676	1.1201	0.757493	474.453	0.369483	0.0375397	0.0263817	1.50795	0.498331	0.156075	1	70
3	85	16	2015	1.28483	1.3146	0.786198	480.418	0.39122	0.0322149	0.0300353	1.55913	0.494214	0.156075	1	70
3	85	17	2016	1.36905	1.32188	0.803736	485.587	0.342692	0.0323333	0.0337987	1.62511	0.583317	0.156075	1	70
3	85	18	2017	1.36428	1.80078	0.648228	368.93	0.313547	0.0316747	0.0302926	2.30065	0.683486	0.156075	1	70
3	85	19	2018	1.24892	1.9426	0.494358	370.862	0.312563	0.0293676	0.0323288	2.06893	0.726294	0.156075	1	70
3	85	20	2019	1.20287	1.95636	0.3421	372.324	0.229724	0.0295712	0.0357441	2.18072	0.838553	0.156075	1	70
3	86	1	2000	0.904144	0.63256	4.0992	13.9704	0.201151	0.92992	0.0236736	2.38247	0.392816	1.28653	0	1050
3	86	2	2001	0.910612	0.590333	4.84966	16.7645	0.194269	0.858134	0.0198084	2.36497	0.480689	1.28653	0	1050
3	86	3	2002	0.897303	0.694179	4.83492	15.0497	0.230205	0.877125	0.0209039	2.66075	0.482328	1.28653	0	1050
3	86	4	2003	0.792322	0.732333	4.82859	16.1247	0.240851	0.815399	0.0234236	2.43009	0.642103	1.28653	0	1050
3	86	5	2004	1.09865	0.8465	4.92459	16.7645	0.240677	0.737982	0.0206942	2.57921	0.409608	1.28653	0	1050
3	86	6	2005	1.37359	0.926583	4.66173	16.6528	0.215649	0.704838	0.0240179	2.83311	0.457289	1.28653	0	1050
3	86	7	2006	0.95319	1.09248	4.91763	16.6528	0.210087	0.628131	0.0202255	3.11361	0.731621	1.28653	0	1050
3	86	8	2007	0.67163	1.35057	4.79875	16.6528	0.191204	0.533903	0.0189186	3.47238	0.727793	1.28653	0	1050
3	86	9	2008	0.876058	1.55627	5.4688	16.4758	0.198486	0.487082	0.02007	4.23266	0.898257	1.28653	0	1050
3	86	10	2009	1.16681	1.74098	6.5484	16.7551	0.212658	0.444844	0.0190022	4.73881	1.01914	1.28653	0	1050
3	86	11	2010	0.987014	2.06317	6.90369	16.7551	0.191502	0.409715	0.0190749	5.98486	1.08501	1.28653	0	1050
3	86	12	2011	0.964203	2.42605	7.49971	17.0343	0.202441	0.361509	0.0210649	7.95425	1.21315	1.28653	0	1050
3	86	13	2012	1.04588	3.0001	8.45547	16.7551	0.187455	0.307327	0.0191638	8.92631	1.13739	1.28653	0	1050
3	86	14	2013	1.13544	3.50333	8.99078	16.7551	0.190637	0.273614	0.0183594	9.30852	1.05604	1.28653	0	1050
3	86	15	2014	1.16006	3.85652	8.30887	16.7551	0.184644	0.258918	0.0177714	8.72558	1.0533	1.28653	0	1050
3	86	16	2015	2.00557	4.11112	8.82953	16.7551	0.169175	0.24853	0.0212871	8.64871	1.17734	1.28653	0	1050
3	86	17	2016	1.34828	4.21583	8.75417	16.8109	0.182858	0.246257	0.0185382	9.72153	1.62179	1.28653	0	1050
3	86	18	2017	1.03652	4.86736	9.68005	16.6992	0.186032	0.219514	0.0223822	8.29358	2.07811	1.28653	0	1050
3	86	19	2018	1.02653	4.27586	9.37891	16.4479	0.145786	0.254782	0.0210874	8.08547	2.19721	1.28653	0	1050
3	86	20	2019	0.870836	4.74062	11.3568	16.1425	0.134865	0.237581	0.0226647	8.31227	2.11895	1.28653	0	1050
3	87	1	2000	0.947069	0.5747	3.02277	27.9294	0.25153	0.526133	0.0393064	1.05121	1.35428	1.67313	0	533
3	87	2	2001	0.738872	0.658668	2.93007	27.9294	0.255322	0.491751	0.0395808	1.35566	1.31179	1.67313	0	533
3	87	3	2002	0.933001	0.705702	2.78681	28.945	0.256675	0.473496	0.0387936	1.3577	1.40336	1.67313	0	533
3	87	4	2003	0.869131	0.848292	2.62729	30.1659	0.246102	0.396942	0.0413896	1.43223	1.46692	1.67313	0	533
3	87	5	2004	0.87884	0.925204	3.81399	31.738	0.233471	0.37025	0.0365237	1.50227	1.29957	1.67313	0	533
3	87	6	2005	0.576582	1.54425	3.24854	31.4228	0.146904	0.234798	0.0364238	1.50006	0.923997	1.67313	0	533
3	87	7	2006	0.552966	1.78221	3.37431	31.4228	0.146219	0.21723	0.0363513	1.57516	0.484765	1.67313	0	533
3	87	8	2007	0.626673	2.08408	4.34771	32.6797	0.140699	0.187496	0.033801	1.8458	0.141171	1.67313	0	533
3	87	9	2008	0.685137	2.38692	4.69729	33.0568	0.160343	0.166414	0.0340775	2.04093	0.121515	1.67313	0	533
3	87	10	2009	1.08666	2.69359	4.30746	32.6797	0.193	0.155092	0.0361497	2.48809	0.387868	1.67313	0	533
3	87	11	2010	1.27604	3.27733	4.79409	32.6797	0.222636	0.137612	0.039567	3.13791	0.421278	1.67313	0	533
3	87	12	2011	0.976752	3.74195	5.45308	33.5596	0.233107	0.125899	0.0359935	3.67265	0.494574	1.67313	0	533
3	87	13	2012	1.06828	4.69926	4.91474	33.9367	0.237153	0.105143	0.0356639	4.1772	0.502578	1.67313	0	533
3	87	14	2013	1.29689	5.58757	5.03958	34.6598	0.26333	0.0930745	0.0356343	4.78501	0.54688	1.67313	0	533
3	87	15	2014	1.64774	4.80437	5.55069	34.6598	0.312635	0.113403	0.0359203	4.82228	0.645066	1.67313	0	533
3	87	16	2015	1.8323	5.57175	6.13874	33.3761	0.316392	0.103553	0.0358406	5.57046	0.584546	1.67313	0	533
3	87	17	2016	1.64965	5.23295	6.30682	33.1707	0.312997	0.113108	0.0373082	5.43435	0.793226	1.67313	0	533
3	87	18	2017	1.50174	5.85012	6.38738	32.1026	0.327009	0.103404	0.0327602	5.68853	0.955594	1.67313	0	533
3	87	19	2018	1.1537	6.15517	6.78764	32.5782	0.290864	0.0975395	0.0375194	5.58609	0.991393	1.67313	0	533
3	87	20	2019	0.941754	6.23059	14.6899	33.0538	0.26612	0.0969599	0.0407654	6.12297	1.08004	1.67313	0	533
1	88	1	2000	0.519003	1.06228	1.0321	268.199	0.556968	0.346335	0.0336708	0.916395	0.308059	0.312129	0	16
1	88	2	2001	0.431214	1.18047	1.04834	268.293	0.566342	0.33901	0.0315949	1.13225	0.281389	0.312129	0	16
1	88	3	2002	0.382488	1.25626	1.00854	270.732	0.565101	0.351399	0.0309377	1.18639	0.259968	0.312129	0	16
1	88	4	2003	0.37734	1.4332	1.02974	271.914	0.555473	0.340326	0.0276774	1.33256	0.23649	0.312129	0	16
1	88	5	2004	0.322194	1.64886	1.0734	275.492	0.531373	0.33796	0.0245018	1.56539	0.206311	0.312129	0	16
1	88	6	2005	0.303879	1.8864	0.699135	269.419	0.478794	0.311767	0.0270777	1.60303	0.203381	0.312129	0	16
1	88	7	2006	0.321889	2.12106	0.378416	272.918	0.495101	0.291644	0.0247738	1.74865	0.226268	0.312129	0	16
1	88	8	2007	0.210469	2.51326	0.824908	282.648	0.494864	0.26226	0.0247982	1.77771	0.251446	0.312129	0	16
1	88	9	2008	0.211126	2.85187	0.940388	280.966	0.490958	0.238799	0.0251283	1.90048	0.257973	0.312129	0	16
1	88	10	2009	0.216278	3.11939	0.956373	283.415	0.484322	0.226598	0.0257798	2.23099	0.150599	0.312129	0	16
1	88	11	2010	0.21124	3.46846	0.996347	297.411	0.523229	0.207891	0.0283221	2.40426	0.290786	0.312129	0	16
1	88	12	2011	0.222315	4.07923	1.01401	298.111	0.524081	0.19501	0.0243257	2.88187	0.293912	0.312129	0	16
1	88	13	2012	0.214981	4.76295	1.00644	293.912	0.530826	0.173368	0.0246998	3.08934	0.309256	0.312129	0	16
1	88	14	2013	0.196351	5.2393	0.999254	297.723	0.524643	0.162914	0.0247369	3.32577	0.365989	0.312129	0	16
1	88	15	2014	0.199355	5.82611	0.992429	301.226	0.52899	0.14968	0.0270179	3.66208	0.406967	0.312129	0	16
1	88	16	2015	0.190135	6.21725	0.968329	308.231	0.541328	0.139741	0.032457	4.55291	0.41509	0.312129	0	16
1	88	17	2016	0.180282	6.88994	0.96256	315.236	0.547223	0.125709	0.0354036	4.34577	0.483508	0.312129	0	16
1	88	18	2017	0.168877	6.95662	0.755572	322.242	0.530749	0.123668	0.0328834	4.08142	0.565687	0.312129	0	16
1	88	19	2018	0.176835	6.91686	0.557955	329.247	0.497486	0.122464	0.0361459	3.88743	0.719106	0.312129	0	16
1	88	20	2019	0.20781	6.04022	0.369086	336.252	0.490544	0.139903	0.0398129	3.95506	1.02514	0.312129	0	16
1	89	1	2000	1.13305	0.828782	2.46645	522.222	0.468254	0.247161	0.0196262	0.903357	0.501199	0.007771	0	14
1	89	2	2001	1.00693	0.909719	4.3394	521.643	0.505208	0.236245	0.018874	1.07606	0.504247	0.007771	0	14
1	89	3	2002	0.884826	1.02216	4.25311	522.752	0.544756	0.223862	0.0175082	1.24197	0.599394	0.007771	0	14
1	89	4	2003	0.871087	1.2217	4.13153	521.643	0.568927	0.205935	0.0146758	1.31234	0.571165	0.007771	0	14
1	89	5	2004	0.747189	1.60781	4.24225	521.643	0.5996	0.177679	0.0144622	1.60258	0.502732	0.007771	0	14
1	89	6	2005	0.843853	1.83813	4.90118	532.741	0.593902	0.159513	0.0138849	1.93458	0.529276	0.007771	0	14
1	89	7	2006	0.903796	2.19939	4.83288	532.741	0.605658	0.144491	0.0121942	2.06532	0.545939	0.007771	0	14
1	89	8	2007	0.850176	2.70866	4.60683	532.741	0.61512	0.12303	0.012855	2.25254	0.550603	0.007771	0	14
1	89	9	2008	0.891066	3.21983	5.70993	537.778	0.598614	0.106969	0.0129192	2.4713	0.574541	0.007771	0	14
1	89	10	2009	0.93658	3.47574	5.74161	544.444	0.561666	0.104222	0.0131739	2.64887	0.756484	0.007771	0	14
1	89	11	2010	0.914054	4.11049	6.17202	544.444	0.551149	0.09835	0.0138519	3.2348	0.753772	0.007771	0	14
1	89	12	2011	0.935655	4.79709	6.24451	544.444	0.543196	0.093513	0.0130495	4.06288	0.770364	0.007771	0	14
1	89	13	2012	0.884238	5.31095	6.33477	544.444	0.540734	0.0880607	0.0138314	4.06582	0.974146	0.007771	0	14
1	89	14	2013	0.840973	5.77882	6.42636	544.444	0.531528	0.0854551	0.0131754	3.91801	1.13344	0.007771	0	14
1	89	15	2014	0.919678	6.0762	6.51929	544.444	0.532298	0.0840011	0.0147311	3.8134	1.19941	0.007771	0	14
1	89	16	2015	0.962035	6.09694	6.56768	554.939	0.515781	0.0837188	0.0125761	4.10422	1.34992	0.007771	0	14
1	89	17	2016	0.989141	6.49362	3.00763	553.889	0.503254	0.0804015	0.014454	3.5358	1.30048	0.007771	0	14
1	89	18	2017	1.08084	6.79226	3.12353	559.222	0.502026	0.077232	0.0159747	3.27945	1.16482	0.007771	0	14
1	89	19	2018	1.07807	7.28061	3.14724	561.111	0.494873	0.0721375	0.0184063	3.2465	1.04633	0.007771	0	14
1	89	20	2019	1.04729	7.25488	3.17131	561.778	0.414567	0.0736505	0.0183577	3.14514	1.00197	0.007771	0	14
1	90	1	2000	2.14382	0.363712	1.9456	725.076	0.209185	0.093925	0.0138354	0.539974	0.616535	0.024043	0	24
1	90	2	2001	2.09648	0.379428	1.92014	755.287	0.238886	0.0925191	0.01401	0.577683	0.565198	0.024043	0	24
1	90	3	2002	1.75388	0.400048	1.98456	755.287	0.268088	0.0953204	0.0125201	0.594188	0.601738	0.024043	0	24
1	90	4	2003	2.23203	0.463488	2.04953	755.287	0.30217	0.0901513	0.0113835	0.641668	0.514559	0.024043	0	24
1	90	5	2004	1.98743	0.557756	2.16282	735.294	0.314898	0.0784651	0.011035	0.637847	0.430984	0.024043	0	24
1	90	6	2005	2.17978	0.589572	2.29639	735.294	0.38012	0.0776823	0.0104983	0.78728	0.363172	0.024043	0	24
1	90	7	2006	2.12984	0.687064	2.4152	735.294	0.41032	0.0700532	0.00958487	0.844517	0.317857	0.024043	0	24
1	90	8	2007	2.23082	0.765942	2.53585	764.706	0.408356	0.0634291	0.00974628	1.02428	0.27367	0.024043	0	24
1	90	9	2008	2.22317	0.879386	2.52085	776.471	0.396166	0.0568118	0.0107991	1.09107	0.235185	0.024043	0	24
1	90	10	2009	2.53995	0.913767	2.47857	815.71	0.387647	0.0570984	0.010585	1.09201	0.333244	0.024043	0	24
1	90	11	2010	2.47185	1.13385	2.52093	815.71	0.414606	0.0504557	0.0108658	1.42131	0.306518	0.024043	0	24
1	90	12	2011	2.78958	1.27787	2.44592	812.689	0.414834	0.0471911	0.0100766	1.81481	0.328084	0.024043	0	24
1	90	13	2012	2.7492	1.40076	2.48704	815.71	0.416293	0.043972	0.0106129	1.7491	0.341431	0.024043	0	24
1	90	14	2013	2.76557	1.53323	3.06521	815.71	0.413508	0.0416726	0.00819471	1.8185	0.408493	0.024043	0	24
1	90	15	2014	2.76914	1.52192	3.10045	845.921	0.408817	0.0418055	0.0084358	1.84054	0.484804	0.024043	0	24
1	90	16	2015	2.6534	1.58395	3.15616	845.921	0.380407	0.0409071	0.00968013	1.99427	0.549186	0.024043	0	24
1	90	17	2016	2.72289	1.71147	2.0939	829.003	0.375356	0.0394456	0.011005	2.3324	0.583916	0.024043	0	24
1	90	18	2017	2.47799	1.88406	2.10103	784.894	0.386734	0.0384041	0.0124072	2.06523	0.691942	0.024043	0	24
1	90	19	2018	2.63773	1.73775	2.2685	821.752	0.329834	0.039933	0.0151388	2.07049	0.959295	0.024043	0	24
1	90	20	2019	2.30314	1.92475	2.2791	821.752	0.239907	0.0368118	0.0149794	2.10008	1.03349	0.024043	0	24
3	91	1	2000	1.2801	0.559183	2.91566	5.79151	0.358082	1.86802	0.0954223	2.6283	0.760335	2.17825	0	476
3	91	2	2001	1.39374	0.622767	2.80998	5.79151	0.361291	1.73185	0.0823188	3.43959	0.616791	2.17825	0	476
3	91	3	2002	1.46074	0.653703	2.62192	6.1794	0.384683	1.65669	0.0748595	2.851	0.589837	2.17825	0	476
3	91	4	2003	1.4566	0.745829	2.4766	6.75871	0.367894	1.41981	0.0828438	2.85644	0.501264	2.17825	0	476
3	91	5	2004	1.40853	0.875057	3.23642	6.75871	0.374147	1.27866	0.0830467	2.86611	0.449897	2.17825	0	476
3	91	6	2005	1.75305	0.810729	2.47046	6.75871	0.253	1.45251	0.0869557	3.16696	0.567532	2.17825	0	476
3	91	7	2006	1.32098	1.00721	2.36892	6.75871	0.274009	1.25333	0.0817292	3.52903	0.46869	2.17825	0	476
3	91	8	2007	1.08769	1.16253	2.33518	6.75871	0.291483	1.14189	0.0806326	4.02584	0.441058	2.17825	0	476
3	91	9	2008	1.12769	1.31141	2.69397	6.75871	0.311311	1.05819	0.0730266	4.5616	0.462532	2.17825	0	476
3	91	10	2009	1.20164	1.41681	2.6478	6.75871	0.326558	1.02898	0.0792733	5.98429	0.325106	2.17825	0	476
3	91	11	2010	0.959623	1.59407	2.60679	6.75871	0.334319	0.975161	0.0848152	7.65001	0.497495	2.17825	0	476
3	91	12	2011	0.990768	1.7611	3.08207	6.95182	0.34606	0.893841	0.0720671	9.37727	0.579098	2.17825	0	476
3	91	13	2012	1.38518	2.09686	3.77232	6.75871	0.359886	0.789967	0.0786292	10.0366	0.648835	2.17825	0	476
3	91	14	2013	2.39042	2.382	3.75438	6.75871	0.391982	0.721579	0.0754715	11.3574	0.715971	2.17825	0	476
3	91	15	2014	1.90344	2.68806	4.16701	6.75871	0.418975	0.661963	0.073543	10.8508	0.858575	2.17825	0	476
3	91	16	2015	2.26633	3.00519	4.15887	6.75871	0.427409	0.603509	0.0805435	10.4376	1.11515	2.17825	0	476
3	91	17	2016	2.20116	2.76041	4.44523	7.03872	0.397274	0.643054	0.0876442	10.4877	1.33962	2.17825	0	476
3	91	18	2017	1.56524	2.99711	4.97153	7.02755	0.407788	0.602635	0.0771825	11.752	1.21331	2.17825	0	476
3	91	19	2018	0.996918	3.37383	5.06166	6.92122	0.400681	0.545732	0.0991193	11.3753	1.12866	2.17825	0	476
3	91	20	2019	0.759605	4.60576	4.19131	6.81489	0.275348	0.413376	0.0861142	11.7366	0.886781	2.17825	0	476
3	92	1	2000	2.83243	0.178421	0.1341	83.0861	0.106089	0.368639	0.0526195	1.12297	0.375115	4.09054	1	246
3	92	2	2001	2.938	0.195736	0.133469	83.0861	0.102544	0.347625	0.0422155	1.49687	0.29723	4.09054	1	246
3	92	3	2002	3.0141	0.213879	0.131877	83.6795	0.112677	0.334899	0.041685	1.57215	0.321982	4.09054	1	246
3	92	4	2003	3.43287	0.239029	0.129214	83.0861	0.147681	0.321173	0.0408522	1.52911	0.267302	4.09054	1	246
3	92	5	2004	2.53945	0.337779	0.125175	83.0861	0.267758	0.237691	0.0409378	2.18287	0.181607	4.09054	1	246
3	92	6	2005	2.73348	0.33184	0.121847	89.0208	0.213496	0.236366	0.0396517	1.99611	0.181835	4.09054	1	246
3	92	7	2006	2.57796	0.4072	0.117664	89.0208	0.292878	0.20238	0.0376717	2.08174	0.172233	4.09054	1	246
3	92	8	2007	2.24555	0.57248	0.11763	89.0208	0.356892	0.151141	0.0417114	2.14455	0.122508	4.09054	1	246
3	92	9	2008	1.97173	0.683522	0.231022	95.4923	0.413905	0.12141	0.039597	2.33045	0.0765764	4.09054	1	246
3	92	10	2009	2.11379	0.683871	0.227469	100.83	0.362702	0.119409	0.0403225	2.5642	0.0775431	4.09054	1	246
3	92	11	2010	1.94695	0.867518	0.223569	100.83	0.455715	0.0990142	0.0449491	3.1023	0.0802967	4.09054	1	246
3	92	12	2011	1.71219	1.09824	0.332871	104.982	0.522717	0.0775826	0.0390708	3.41315	0.0712956	4.09054	1	246
3	92	13	2012	1.60768	1.23062	0.328955	106.825	0.536786	0.0695188	0.039524	3.77693	0.0941398	4.09054	1	246
3	92	14	2013	1.6392	1.25953	0.217628	112.76	0.533862	0.0667481	0.0393591	3.71842	0.0720234	4.09054	1	246
3	92	15	2014	1.76602	1.25144	0.214823	112.76	0.498	0.0693747	0.0431867	3.97013	0.093686	4.09054	1	246
3	92	16	2015	1.98732	1.19163	0.212314	112.76	0.442085	0.0741885	0.0459195	3.9655	0.127358	4.09054	1	246
3	92	17	2016	2.03737	1.3526	0.416302	107.834	0.444395	0.0696632	0.0483329	5.23708	0.169758	4.09054	1	246
3	92	18	2017	3.03085	1.32321	0.40814	107.888	0.359696	0.0721034	0.0471669	4.42161	0.15959	4.09054	1	246
3	92	19	2018	3.30156	1.28143	0.400137	112.1	0.311132	0.0719216	0.0552909	6.91966	0.295342	4.09054	1	246
3	92	20	2019	2.5621	1.76492	0.392291	111.639	0.16054	0.0534078	0.0599152	9.41335	0.243441	4.09054	1	246
1	93	1	2000	0.357164	0.643033	0.676144	959.119	0.540727	0.0527627	0.0294673	0.680784	0.416089	0.479668	1	11
1	93	2	2001	0.323967	0.721803	0.671892	959.119	0.546559	0.0493831	0.0283834	0.841684	0.43577	0.479668	1	11
1	93	3	2002	0.284729	0.801389	0.689766	962.264	0.531247	0.048383	0.0284489	0.917459	0.475446	0.479668	1	11
1	93	4	2003	0.275452	0.893415	0.696469	966.981	0.531987	0.0484373	0.0260434	1.00222	0.586615	0.479668	1	11
1	93	5	2004	0.295623	1.00016	0.674743	966.981	0.515363	0.0469103	0.0263858	1.14367	0.560224	0.479668	1	11
1	93	6	2005	0.261042	1.10618	0.69121	966.981	0.451418	0.0443439	0.0294591	1.14049	0.535257	0.479668	1	11
1	93	7	2006	0.271405	1.23403	0.387944	974.843	0.44785	0.0419995	0.0278702	1.39525	0.690029	0.479668	1	11
1	93	8	2007	0.196871	1.42272	0.386215	982.704	0.445682	0.0387631	0.0253179	1.44571	0.770681	0.479668	1	11
1	93	9	2008	0.288016	1.62498	0.698345	994.497	0.452033	0.0357777	0.0253336	1.52783	0.829148	0.479668	1	11
1	93	10	2009	0.309215	1.71297	0.775783	1006.29	0.456764	0.0348849	0.0263434	1.48785	1.19566	0.479668	1	11
1	93	11	2010	0.271222	1.96	0.733272	1022.01	0.482928	0.0346406	0.0302972	1.81412	1.30183	0.479668	1	11
1	93	12	2011	0.297943	2.23933	1.08222	1035.38	0.484403	0.0315517	0.0282412	2.17982	1.33473	0.479668	1	11
1	93	13	2012	0.283576	2.504	0.755141	1022.01	0.473151	0.0296212	0.0307014	2.12126	1.53406	0.479668	1	11
1	93	14	2013	0.23625	2.76205	0.799105	1037.74	0.469157	0.0282904	0.0278694	2.2935	1.56873	0.479668	1	11
1	93	15	2014	0.232069	2.9594	0.779014	1061.45	0.43125	0.0275124	0.0264925	2.26944	1.56045	0.479668	1	11
1	93	16	2015	0.222957	3.18459	0.774949	1061.45	0.414308	0.0260913	0.0291209	2.21519	1.49286	0.479668	1	11
1	93	17	2016	0.208028	3.44642	0.770925	1071.03	0.39504	0.0244668	0.0314826	2.65518	1.45704	0.479668	1	11
1	93	18	2017	0.177469	4.15483	0.610424	990.184	0.367495	0.0224339	0.0315735	3.0471	1.45565	0.479668	1	11
1	93	19	2018	0.184167	4.15408	0.622859	1077.02	0.358967	0.020776	0.0367513	3.35494	1.44557	0.479668	1	11
1	93	20	2019	0.255435	2.60464	0.604183	1342.25	0.349257	0.0339858	0.0375946	3.3828	2.74147	0.479668	1	11
3	94	1	2000	2.06745	0.326061	0.615655	154.458	0.309944	0.077332	0.0346032	0.538791	0.385125	0.330956	1	45
3	94	2	2001	2.10224	0.34403	0.71286	156.799	0.313232	0.0745465	0.0300358	0.595174	0.314599	0.330956	1	45
3	94	3	2002	1.91773	0.380746	0.760563	156.799	0.318307	0.0704738	0.0295684	0.631105	0.29256	0.330956	1	45
3	94	4	2003	1.85113	0.352182	0.697107	156.874	0.403201	0.0981846	0.0281518	0.677728	0.469422	0.330956	1	45
3	94	5	2004	1.47277	0.40569	0.682594	165.431	0.448789	0.0847129	0.024164	0.634898	0.4468	0.330956	1	45
3	94	6	2005	1.26465	0.517586	0.787966	165.431	0.466023	0.0699328	0.0259402	0.728423	0.363641	0.330956	1	45
3	94	7	2006	1.32784	0.615517	0.393563	165.431	0.507843	0.0622335	0.0229097	0.928935	0.351176	0.330956	1	45
3	94	8	2007	1.17061	0.82931	0.786325	165.431	0.584615	0.048692	0.0223937	1.06864	0.347603	0.330956	1	45
3	94	9	2008	1.0613	0.993867	0.847745	167.427	0.565821	0.0418195	0.0228801	1.27056	0.286596	0.330956	1	45
3	94	10	2009	1.00297	1.22339	0.884086	168.283	0.58936	0.0354114	0.0255773	1.68548	0.32412	0.330956	1	45
3	94	11	2010	0.801931	1.6425	0.766392	171.135	0.644444	0.0272913	0.0268455	1.96343	0.351699	0.330956	1	45
3	94	12	2011	0.726658	2.15592	0.936436	174.964	0.67867	0.0212586	0.0231748	2.4176	0.31747	0.330956	1	45
3	94	13	2012	0.714072	2.39607	0.991501	175.54	0.690339	0.0193744	0.0226309	2.71484	0.622531	0.330956	1	45
3	94	14	2013	0.670847	2.79188	1.04638	184.173	0.721401	0.0166164	0.0233055	2.96436	0.395541	0.330956	1	45
3	94	15	2014	2.10223	0.9575	0.762281	145.033	0.396606	0.0800528	0.0248101	2.51723	2.31338	0.330956	1	45
3	94	16	2015	2.4909	0.845	0.789177	145.033	0.323964	0.0923396	0.0304719	2.67786	2.96302	0.330956	1	45
3	94	17	2016	2.52114	0.892831	0.73157	147.172	0.316501	0.0877988	0.0309453	2.73643	3.05298	0.330956	1	45
3	94	18	2017	2.28302	1.25871	0.758427	118.656	0.347292	0.0776238	0.0289009	1.67473	2.95114	0.330956	1	45
3	94	19	2018	2.06292	1.25196	0.785193	119.41	0.257033	0.0778974	0.032479	3.37299	0.311613	0.330956	1	45
3	94	20	2019	1.69515	1.45556	0.81187	120.058	0.20718	0.0677966	0.0387271	3.22837	0.338702	0.330956	1	45
3	95	1	2000	2.82199	0.207435	0.409057	330.472	0.134118	0.122364	0.0308568	0.482575	0.898594	0.807111	0	461
3	95	2	2001	1.70525	0.182806	0.411664	330.472	0.151455	0.144041	0.0322256	0.588914	1.03984	0.807111	0	461
3	95	3	2002	3.50102	0.210009	0.431181	328.326	0.143592	0.140618	0.0307803	0.670316	1.00454	0.807111	0	461
3	95	4	2003	3.37716	0.25032	0.453702	326.18	0.160537	0.126376	0.030151	0.763477	0.761452	0.807111	0	461
3	95	5	2004	3.05371	0.303813	0.506516	330.472	0.176959	0.111301	0.0274044	0.889684	0.628009	0.807111	0	461
3	95	6	2005	2.99974	0.354175	0.562648	330.472	0.179843	0.100316	0.0261533	0.96089	0.578795	0.807111	0	461
3	95	7	2006	2.90348	0.402622	0.595555	330.472	0.215438	0.0948441	0.0240917	1.0665	0.509517	0.807111	0	461
3	95	8	2007	2.83286	0.500115	1.52804	334.764	0.255287	0.0791272	0.0248798	1.26955	0.422902	0.807111	0	461
3	95	9	2008	2.7788	0.583273	1.61156	337.768	0.253117	0.0701615	0.023914	2.91676	0.424749	0.807111	0	461
3	95	10	2009	2.71115	0.655809	1.69566	343.348	0.278707	0.0662538	0.0227958	2.88763	0.49994	0.807111	0	461
3	95	11	2010	2.7437	0.760489	1.80408	338.475	0.313183	0.0722615	0.0217931	2.86636	0.555341	0.807111	0	461
3	95	12	2011	2.53838	0.913518	1.84697	340.051	0.357265	0.062803	0.0232537	2.64755	0.599485	0.807111	0	461
3	95	13	2012	2.28485	1.06788	1.9409	339.056	0.395436	0.0553325	0.0232708	2.70376	0.631848	0.807111	0	461
3	95	14	2013	2.2298	1.17966	2.01936	339.056	0.409402	0.054289	0.0238235	2.70789	0.711619	0.807111	0	461
3	95	15	2014	2.10189	1.32531	2.12942	339.056	0.430712	0.0501345	0.0269678	2.7141	0.767148	0.807111	0	461
3	95	16	2015	2.06111	1.47467	2.21723	330.472	0.435704	0.0472615	0.0287334	2.5305	0.859648	0.807111	0	461
3	95	17	2016	2.07583	2.0591	2.25631	259.854	0.430803	0.0439271	0.0306147	3.33551	0.877569	0.807111	0	461
3	95	18	2017	2.34947	2.28651	2.26602	261.611	0.433571	0.0398823	0.0351005	3.43676	0.929968	0.807111	0	461
3	95	19	2018	2.26623	2.49834	2.22159	262.211	0.435193	0.0365932	0.0341785	3.16391	0.917602	0.807111	0	461
3	95	20	2019	2.12371	2.70192	2.17802	262.639	0.319867	0.0344357	0.0368827	2.99681	0.946331	0.807111	0	461
1	96	1	2000	0.719282	0.887939	2.90572	419.122	0.465252	0.151223	0.0177294	0.602232	0.30348	0.008667	0	7
1	96	2	2001	0.842315	0.91536	2.89567	425.671	0.466851	0.15193	0.0165978	0.778178	0.318846	0.008667	0	7
1	96	3	2002	0.656564	0.979139	3.19123	428.291	0.468932	0.151624	0.0161158	0.766885	0.376846	0.008667	0	7
1	96	4	2003	0.905327	1.1213	3.17555	432.22	0.525921	0.139051	0.0136729	0.777668	0.326498	0.008667	0	7
1	96	5	2004	0.93229	1.30518	3.66583	434.211	0.525626	0.127256	0.0138558	0.795782	0.358085	0.008667	0	7
1	96	6	2005	0.935956	1.51859	3.62007	434.211	0.527718	0.114592	0.0133847	0.78621	0.341619	0.008667	0	7
1	96	7	2006	1.01623	1.71986	3.62206	434.211	0.521258	0.107423	0.0118084	1.00903	0.313706	0.008667	0	7
1	96	8	2007	0.997964	1.92842	3.56349	440.789	0.521139	0.10082	0.0122015	1.19603	0.274791	0.008667	0	7
1	96	9	2008	1.21502	2.02303	3.70707	447.368	0.511893	0.0990223	0.013467	1.15341	0.281317	0.008667	0	7
1	96	10	2009	1.34763	2.14039	3.77623	447.368	0.476273	0.0985304	0.0130043	1.27326	0.284504	0.008667	0	7
1	96	11	2010	1.42018	2.36851	3.85906	453.947	0.467282	0.0989976	0.0135037	1.52682	0.231846	0.008667	0	7
1	96	12	2011	1.49593	2.68358	3.86921	455.263	0.463158	0.0913237	0.0129184	1.8279	0.226921	0.008667	0	7
1	96	13	2012	1.36127	2.87941	3.80717	460.526	0.459751	0.0861857	0.0137387	1.52355	0.242927	0.008667	0	7
1	96	14	2013	1.39671	2.99533	3.78253	467.105	0.461044	0.086962	0.0112664	1.97919	0.271267	0.008667	0	7
1	96	15	2014	1.32993	3.03921	3.74271	480.263	0.456504	0.086153	0.0120325	1.93267	0.273027	0.008667	0	7
1	96	16	2015	1.28397	3.13489	3.73996	486.842	0.461457	0.0839916	0.0141593	2.05168	0.293083	0.008667	0	7
1	96	17	2016	1.28004	3.31673	2.88908	487.303	0.477832	0.0809464	0.0150711	2.26782	0.364176	0.008667	0	7
1	96	18	2017	1.29174	3.50604	2.92109	439.934	0.480619	0.0860808	0.0161961	2.93978	0.399542	0.008667	0	7
1	96	19	2018	1.59011	2.79836	2.90197	487.5	0.380474	0.0977947	0.0185144	2.58883	0.530627	0.008667	0	7
1	96	20	2019	1.5961	2.91093	2.93469	488.816	0.353047	0.0955484	0.0197988	3.39542	0.605597	0.008667	0	7
3	97	1	2000	1.86354	0.23625	0.325701	65.3862	0.206349	0.499064	0.0435683	1.31439	1.02481	2.36006	0	1281
3	97	2	2001	1.87164	0.24625	0.327993	63.0169	0.180203	0.498372	0.036408	1.85255	0.852107	2.36006	0	1281
3	97	3	2002	1.84467	0.266667	0.329397	62.6231	0.176887	0.501015	0.0379578	1.75482	0.866179	2.36006	0	1281
3	97	4	2003	1.87418	0.29625	0.327482	63.0169	0.21308	0.4952	0.0376421	1.53542	0.861582	2.36006	0	1281
3	97	5	2004	1.60805	0.3575	0.292056	63.0169	0.237762	0.470533	0.0320176	1.73228	0.707045	2.36006	0	1281
3	97	6	2005	1.67422	0.40375	0.299119	63.0169	0.241486	0.436064	0.0337102	1.68362	0.662508	2.36006	0	1281
3	97	7	2006	1.65262	0.470625	0.29824	63.0169	0.277556	0.393273	0.0349399	1.93954	0.560651	2.36006	0	1281
3	97	8	2007	1.64271	0.52	0.420633	66.9555	0.279412	0.350782	0.031254	2.32909	0.497545	2.36006	0	1281
3	97	9	2008	1.71745	0.599401	0.66811	65.7739	0.268731	0.327362	0.0332999	2.74117	0.363756	2.36006	0	1281
3	97	10	2009	1.68584	0.662353	0.744121	66.9555	0.250444	0.303508	0.0304451	3.55107	0.319716	2.36006	0	1281
3	97	11	2010	1.74426	0.784118	0.620925	66.9555	0.310578	0.278168	0.032243	4.15707	0.384846	2.36006	0	1281
3	97	12	2011	1.91366	1.00636	0.868616	68.1371	0.361861	0.226735	0.0347689	5.36776	0.294658	2.36006	0	1281
3	97	13	2012	1.53883	1.40824	0.971098	66.9555	0.408104	0.187252	0.0335316	6.17353	0.387636	2.36006	0	1281
3	97	14	2013	1.49734	1.70588	1.16822	69.5012	0.435862	0.161185	0.033255	6.71876	0.36799	2.36006	0	1281
3	97	15	2014	1.5173	1.82588	1.0989	69.5012	0.345361	0.155573	0.0318596	6.90682	0.425564	2.36006	0	1281
3	97	16	2015	1.45686	2.00294	1.09409	69.4728	0.342438	0.144379	0.033626	5.86942	0.533054	2.36006	0	1281
3	97	17	2016	1.45298	1.98562	8.95361	76.7784	0.337624	0.13438	0.035484	5.37634	0.504698	2.36006	0	1281
3	97	18	2017	1.39227	2.22334	1.47561	77.0646	0.343355	0.121202	0.0343065	5.24062	0.575466	2.36006	0	1281
3	97	19	2018	1.43598	2.17619	1.40623	77.637	0.281013	0.123375	0.0355409	5.34886	0.649602	2.36006	0	1281
3	97	20	2019	1.31271	2.51236	1.44236	77.637	0.275541	0.108805	0.0360222	5.30163	0.627209	2.36006	0	1281
1	98	1	2000	0.652184	1.56556	2.38624	200	0.493758	0.373154	0.0188917	0.576985	0.526289	0.001673	1	6
1	98	2	2001	0.610264	1.15324	2.38344	200	0.255162	0.523424	0.018873	1.53053	0.555316	0.001673	1	6
1	98	3	2002	1.56327	1.28728	2.24323	195.714	0.261723	0.501505	0.0189942	1.3799	0.484106	0.001673	1	6
1	98	4	2003	1.13193	1.45006	2.12857	200	0.292639	0.464574	0.0145721	1.44626	0.404506	0.001673	1	6
1	98	5	2004	1.30825	1.72336	2.40725	191.257	0.300017	0.428656	0.0154398	1.87824	0.335964	0.001673	1	6
1	98	6	2005	1.41555	2.03734	2.07586	191.257	0.331049	0.395307	0.014919	2.5646	0.685433	0.001673	1	6
1	98	7	2006	1.3697	2.50631	2.28523	191.257	0.34634	0.357929	0.0129814	3.97672	1.02148	0.001673	1	6
1	98	8	2007	1.31965	3.14456	2.22595	191.257	0.367164	0.369301	0.0124367	4.30043	1.79184	0.001673	1	6
1	98	9	2008	1.10092	3.90845	4.33394	193.989	0.388018	0.307635	0.0125691	5.03672	1.70614	0.001673	1	6
1	98	10	2009	1.10261	4.56454	4.55026	191.257	0.404873	0.294705	0.0122771	5.26774	4.08296	0.001673	1	6
1	98	11	2010	0.768191	7.20582	4.90465	177.665	0.307184	0.215323	0.013933	6.24109	3.5837	0.001673	1	6
1	98	12	2011	0.782722	8.37127	5.75324	182.741	0.287971	0.188079	0.0129634	7.43407	3.2604	0.001673	1	6
1	98	13	2012	0.296141	23.4365	7.0271	125.104	0.691438	0.0671373	0.0140343	11.0406	1.69864	0.001673	1	6
1	98	14	2013	0.330189	22.3816	7.43558	124.902	0.636423	0.069984	0.0128944	13.6175	1.34981	0.001673	1	6
1	98	15	2014	0.327511	22.3462	7.98426	132.709	0.637398	0.068931	0.0118566	15.2043	2.0417	0.001673	1	6
1	98	16	2015	0.367371	19.419	8.24543	140.515	0.590907	0.0761179	0.0131265	15.6878	1.93345	0.001673	1	6
1	98	17	2016	0.386367	18.394	7.93808	156.128	0.580079	0.0739586	0.0147678	15.7254	1.89228	0.001673	1	6
1	98	18	2017	0.291822	14.356	8.05654	238.798	0.616952	0.0629291	0.0161811	10.9855	2.15275	0.001673	1	6
1	98	19	2018	0.243944	17.1541	8.03337	241.998	0.65413	0.0521754	0.0190184	11.2857	2.18133	0.001673	1	6
1	98	20	2019	0.21906	20.3365	8.01034	241.998	0.525876	0.0448103	0.019308	10.0521	1.93063	0.001673	1	6
1	99	1	2000	2.27059	0.195908	1.69963	713.194	0.250329	0.190877	0.0188289	0.393639	0.911016	0.053932	1	50
1	99	2	2001	2.08894	0.216148	1.72649	716.1	0.305005	0.178016	0.0168747	0.451101	0.830858	0.053932	1	50
1	99	3	2002	1.87184	0.231056	2.53203	718.131	0.330161	0.177892	0.0162218	0.479312	0.875701	0.053932	1	50
1	99	4	2003	1.83817	0.26817	2.56717	721.178	0.405458	0.172469	0.0144971	0.492058	0.795563	0.053932	1	50
1	99	5	2004	1.76527	0.345497	2.54987	726.257	0.436972	0.140134	0.0152863	0.511832	0.534647	0.053932	1	50
1	99	6	2005	2.5391	0.392225	2.50037	731.336	0.414505	0.128278	0.0143479	0.551772	0.44496	0.053932	1	50
1	99	7	2006	3.00278	0.448704	2.64999	761.808	0.451084	0.11836	0.0124439	0.662437	0.453429	0.053932	1	50
1	99	8	2007	3.11095	0.54623	2.69739	766.887	0.472402	0.106673	0.0123566	0.866587	0.502605	0.053932	1	50
1	99	9	2008	2.99997	0.662502	2.80737	770.442	0.504945	0.0947001	0.0139296	0.944055	0.511484	0.053932	1	50
1	99	10	2009	3.29449	0.741891	2.93238	782.123	0.523372	0.0866619	0.0137274	0.942975	0.644216	0.053932	1	50
1	99	11	2010	2.99707	0.913673	3.04581	790.274	0.53477	0.0771459	0.0139946	1.21243	0.561635	0.053932	1	50
1	99	12	2011	2.73414	1.18585	3.15566	804.458	0.513647	0.0639274	0.0138922	1.49012	0.402807	0.053932	1	50
1	99	13	2012	2.48234	1.39176	3.24606	805.471	0.535044	0.0560297	0.0136034	1.64787	0.434487	0.053932	1	50
1	99	14	2013	2.29514	1.59034	3.29274	810.537	0.553108	0.0515113	0.0124919	1.80909	0.446842	0.053932	1	50
1	99	15	2014	2.31071	1.74629	3.38082	835.866	0.549083	0.0469838	0.0147855	1.71658	0.506041	0.053932	1	50
1	99	16	2015	2.24587	1.86327	3.38406	851.064	0.538975	0.0440504	0.012899	1.77972	0.563564	0.053932	1	50
1	99	17	2016	2.32122	1.95547	1.57611	857.042	0.523928	0.0425138	0.0147992	1.76401	0.626424	0.053932	1	50
1	99	18	2017	2.69818	2.1124	1.67461	858.207	0.528908	0.0399047	0.0166753	1.74968	0.498981	0.053932	1	50
1	99	19	2018	2.60698	2.2931	1.66268	863.526	0.520342	0.0367233	0.0181247	1.5544	0.536698	0.053932	1	50
1	99	20	2019	2.35829	2.66759	1.65091	863.323	0.435377	0.032248	0.0179638	1.57757	0.569773	0.053932	1	50
3	100	1	2000	3.00114	0.127905	0.263269	223.881	0.114334	0.594689	0.0426942	0.580046	0.697952	1.30091	1	585
3	100	2	2001	3.14134	0.13125	0.265433	234.542	0.119238	0.571581	0.0382948	0.750798	0.722043	1.30091	1	585
3	100	3	2002	2.98245	0.143179	0.26727	232.409	0.11854	0.556448	0.0363576	0.751106	0.675712	1.30091	1	585
3	100	4	2003	3.38165	0.157332	0.347165	234.542	0.118308	0.545136	0.0348395	0.79804	0.628521	1.30091	1	585
3	100	5	2004	3.17067	0.173636	0.344234	234.542	0.125916	0.517035	0.0306848	0.895404	0.585209	1.30091	1	585
3	100	6	2005	2.69363	0.228477	1.02844	234.542	0.180643	0.410789	0.0306068	1.08995	0.424769	1.30091	1	585
3	100	7	2006	2.80832	0.240565	0.599849	245.203	0.187059	0.391965	0.0273667	1.14904	0.455811	1.30091	1	585
3	100	8	2007	3.03194	0.270543	0.754757	245.203	0.179992	0.364917	0.026942	1.25794	0.37088	1.30091	1	585
3	100	9	2008	3.08393	0.304696	0.825894	244.681	0.196918	0.333189	0.0270345	1.62552	0.408719	1.30091	1	585
3	100	10	2009	2.2743	0.458609	1.06115	245.203	0.127806	0.231239	0.028524	1.60517	0.377873	1.30091	1	585
3	100	11	2010	2.23947	0.492121	1.12623	254.777	0.132098	0.233889	0.0289109	2.3011	0.426496	1.30091	1	585
3	100	12	2011	1.17562	0.596703	1.18468	251.599	0.123021	0.204782	0.0276332	3.05431	0.452635	1.30091	1	585
3	100	13	2012	1.33887	0.790417	1.33253	255.864	0.143911	0.154451	0.0278653	3.99034	0.45407	1.30091	1	585
3	100	14	2013	1.2329	1.00598	1.55096	245.203	0.142876	0.131286	0.0277692	3.70587	0.546719	1.30091	1	585
3	100	15	2014	1.11676	1.20681	1.55096	255.864	0.125652	0.10905	0.0274229	4.92104	0.560597	1.30091	1	585
3	100	16	2015	0.903615	1.53371	1.71184	255.864	0.110745	0.0881841	0.0322792	3.02396	0.557402	1.30091	1	585
3	100	17	2016	0.826527	2.42047	1.64046	198.827	0.100322	0.0733721	0.0336674	3.78882	0.543521	1.30091	1	585
3	100	18	2017	0.795359	2.78091	1.67898	198.089	0.101376	0.0648196	0.0346086	3.54077	0.534788	1.30091	1	585
3	100	19	2018	0.814575	3.01963	1.72634	198.408	0.104193	0.059829	0.0389659	3.44055	0.607364	1.30091	1	585
[truncated: 38,361 more rows]
